# Supplementary material for: Global Transcriptome Analysis of Aedes aegypti Mosquitoes in Response to Zika Virus Infection
Source: mSphere. 2017 Nov 22;2(6):e00456-17. doi: 10.1128/mSphere.00456-17 (PMC5700376; doi:10.1128/mSphere.00456-17)
Supplement: TABLE S2 [file sph006172406st3.xlsx]

## Sheet: Day 2
							Control				ZIKV Infected
Name	Gene Identifier	Gene Description	Fold change	Log fold change	P-value	FDR p-value	Total counts (R1)	Total counts (R2)	Total counts (R3)	Mean	Total counts (R1)	Total counts (R2)	Total counts (R3)	Mean
AaeL_AAEL000058	5563632	uncharacterized LOC5563632	-577.21	-9.17	0	0	2094	2602	2303	2333	11	0	0	3.67
AaeL_AAEL000025	5563586	phosphoenolpyruvate carboxykinase [GTP	-3.33	-1.74	0.000914	0.04	86	34	67	62.33	31	6	18	18.33
AaeL_AAEL004581	5565045	prion-like-(Q/N-rich) domain-bearing protein 25, transcript variant X1	-4.04	-2.01	3.33e-16	1.75e-13	552	439	560	517	146	103	121	123.33
AaeL_AAEL004569	5565071	uncharacterized LOC5565071	-3.15	-1.66	2.96e-12	1.19e-09	559	510	476	515	187	126	157	156.67
AaeL_AAEL004582	5565073	beta-galactosidase	-3.71	-1.89	2.82e-12	1.17e-09	466	488	676	543.33	185	93	147	141.67
AaeL_AAEL004647	5565157	uncharacterized LOC5565157	2.11	1.07	1.8e-06	0.000253	429	543	689	553.67	954	1423	930	1102.33
AaeL_AAEL004616	5565156	actin-87E	2.04	1.03	1.56e-05	0.00166	452	457	685	531.33	951	1254	886	1030.33
AaeL_AAEL005429	5566495	probable 2-oxoglutarate dehydrogenase E1 component DHKTD1 homolog, mitochondrial	3.02	1.59	1.83e-06	0.000256	88	124	262	158	352	606	407	455
CLIPB37	5566508	melanization protease 1	-3.72	-1.9	0.000512	0.03	174	53	589	272	85	44	91	73.33
AaeL_AAEL006170	5567571	putative uncharacterized protein DDB_G0282129, transcript variant X1	-2.79	-1.48	0.000558	0.03	73	70	56	66.33	24	14	30	22.67
AaeL_AAEL007253	5568965	uncharacterized LOC5568965, transcript variant X2	4.68	2.23	0.000426	0.03	20	25	8	17.67	18	165	43	75.33
AaeL_AAEL007592	5579955	mite group 2 allergen Tyr p 2	7.39	2.89	7.97e-06	0.000912	1	15	25	13.67	67	177	35	93
AaeL_AAEL008132	5570149	alpha-tocopherol transfer protein	-3.8	-1.93	0.000753	0.04	325	379	89	264.33	124	8	67	66.33
AaeL_AAEL008450	5570645	uncharacterized LOC5570645, transcript variant X1	-3.67	-1.88	4.1e-05	0.0038	143	193	59	131.67	55	17	29	33.67
AaeL_AAEL008464	5570656	uncharacterized LOC5570656, transcript variant X2	-4.58	-2.2	1.92e-05	0.00197	55	126	49	76.67	15	5	28	16
AaeL_AAEL017320	23687740	farnesol dehydrogenase-like	2.16	1.11	0.000121	0.00891	240	204	313	252.33	462	645	458	521.67
AaeL_AAEL001508	5571117	uncharacterized LOC5571117	-2.3	-1.2	6.8e-05	0.00575	477	217	451	381.67	175	115	201	163.67
AaeL_AAEL009316	5571788	angiotensin-converting enzyme, transcript variant X5	5.77	2.53	1.96e-11	6.53e-09	75	93	114	94	258	925	330	504.33
AaeL_AAEL009310	5571787	angiotensin-converting enzyme	5.41	2.44	1.18e-10	3.66e-08	55	49	73	59	193	454	263	303.33
AaeL_AAEL001703	5571844	serine protease SP24D	2.54	1.35	2.85e-06	0.00038	20106	37871	43236	33737.7	77192	100118	63949	80419.7
AaeL_AAEL001693	5571838	serine protease SP24D	4.08	2.03	5.3e-07	8.02e-05	54	74	97	75	213	471	172	285.33
AaeL_AAEL000243	5572022	protein artichoke	-2.26	-1.18	0.000848	0.04	408	261	161	276.67	92	127	135	118
SCRB9	5572044	scavenger receptor class B member 1, transcript variant X5	-2.17	-1.12	1.37e-07	2.43e-05	793	659	631	694.33	324	227	382	311
AaeL_AAEL009920	5572609	Discontinued gene ID or Uncharacterized protein	-2.3	-1.2	0.000284	0.02	338	257	215	270	103	75	166	114.67
AaeL_AAEL009929	5572610	Discontinued gene ID or Uncharacterized protein	-5.01	-2.33	4.24e-07	6.5e-05	144	220	73	145.67	45	17	19	27
AaeL_AAEL010537	5573501	maltase 1	3.78	1.92	0.000912	0.04	26	43	65	44.67	188	254	23	155
AaeL_AAEL010629	5573634	Discontinued gene ID or Uncharacterized protein	-12.09	-3.6	9.02e-05	0.00698	10	68	11	29.67	0	6	0	2
AaeL_AAEL002780	5576094	peritrophin-1, transcript variant X1	-6.68	-2.74	0.000155	0.01	57	16	33	35.33	1	2	13	5.33
AaeL_AAEL012786	5576791	puromycin-sensitive aminopeptidase-like protein	2.21	1.14	0.000866	0.04	112	93	146	117	182	319	243	248
AaeL_AAEL012783	5576800	aminopeptidase N	3.33	1.74	3.14e-08	6.16e-06	1022	1361	2560	1647.67	5318	5796	4627	5247
AaeL_AAEL003525	5578349	Discontinued gene ID or Uncharacterized protein	-34.77	-5.12	1.56e-06	0.000223	132	7	8	49	0	1	3	1.33
AaeL_AAEL003513	5578350	Discontinued gene ID or Uncharacterized protein	-181.31	-7.5	1.16e-11	4.2e-09	284	145	20	149.67	2	0	0	0.67
AaeL_AAEL003538	5578351	Discontinued gene ID or Uncharacterized protein	-346.9	-8.44	0	0	1893	1107	88	1029.33	8	0	0	2.67
AaeL_AAEL003511	5578352	general odorant-binding protein 45-like	-59.39	-5.89	1.37e-10	4.17e-08	6764	7781	3926	6157	284	0	4	96
AaeL_AAEL003927	5563788	follicle cell protein 3C-1	-3.72	-1.9	0.000824	0.04	950	1054	229	744.33	258	16	313	195.67
AaeL_AAEL004185	5564215	Discontinued gene ID or Uncharacterized protein	-6.42	-2.68	0.000416	0.02	16	46	15	25.67	6	0	5	3.67
AaeL_AAEL004292	5564514	circumsporozoite protein	-8.86	-3.15	0.000471	0.03	36	17	4	19	0	2	4	2
AaeL_AAEL004273	5564501	17-beta-hydroxysteroid dehydrogenase 13	-2.58	-1.36	0.000589	0.03	185	240	113	179.33	43	68	88	66.33
AaeL_AAEL017117	23687537	Discontinued gene ID or Uncharacterized protein	-1861.35	-10.86	8.4e-14	3.94e-11	1461	1248	6	905	1	0	0	0.33
AaeL_AAEL004908	5565668	Discontinued gene ID or Uncharacterized protein	-4.04	-2.01	0.000325	0.02	1510	913	489	970.67	233	15	485	244.33
AaeL_AAEL005336	5566353	D-3-phosphoglycerate dehydrogenase	2.06	1.05	0.000262	0.02	179	269	325	257.67	402	637	473	504
AaeL_AAEL005460	5566514	alpha-N-acetylgalactosaminidase, transcript variant X3	-4.25	-2.09	3.33e-16	1.75e-13	1526	1857	2402	1928.33	568	352	380	433.33
AaeL_AAEL006211	5567635	tonsoku-like protein	-2.04	-1.03	0.000129	0.00938	2021	2190	1512	1907.67	637	594	1528	919.67
AaeL_AAEL000144	5567761	Discontinued gene ID or Uncharacterized protein	-24.42	-4.61	5.18e-10	1.41e-07	246	277	22	181.67	17	3	0	6.67
AaeL_AAEL000153	5567768	protein Skeletor, isoforms B/C, transcript variant X1	-2	-1	3.36e-05	0.00322	487	486	280	417.67	207	170	222	199.67
AaeL_AAEL006568	5568136	serine protease easter	-2.52	-1.33	0.000472	0.03	1914	537	849	1100	384	214	730	442.67
AaeL_AAEL017069	23687489	uncharacterized LOC23687489	-7.38	-2.88	0.000465	0.03	343	254	190	262.33	98	0	2	33.33
AaeL_AAEL001179	5568832	Discontinued gene ID or Uncharacterized protein	-25	-4.64	6.58e-11	2.08e-08	404	409	398	403.67	45	0	0	15
AaeL_AAEL001153	5568833	Discontinued gene ID or Uncharacterized protein	-13.38	-3.74	0.000563	0.03	646	1262	4470	2126	452	0	1	151
AaeL_AAEL001189	5568834	uncharacterized LOC5568834	-90.51	-6.5	0	0	3006	3368	742	2372	69	2	1	24
AaeL_AAEL001174	5568835	Discontinued gene ID or Uncharacterized protein	-42.08	-5.39	1.73e-08	3.54e-06	4721	6951	6389	6020.33	395	0	4	133
TRY3_AEDAE	5569681	trypsin 3A1, transcript variant X1	4.93	2.3	3.61e-07	5.71e-05	6069	46913	49838	34273.3	128903	223440	114731	155691
AaeL_AAEL008430	5570623	Discontinued gene ID or Uncharacterized protein	2.06	1.04	0.000591	0.03	818	1624	1075	1172.33	2568	2570	1558	2232
AaeL_AAEL008473	5570678	Golgi-associated plant pathogenesis-related protein 1	-2.3	-1.2	0.000297	0.02	3991	1862	3865	3239.33	1342	724	2186	1417.33
AaeL_AAEL008640	5570870	Discontinued gene ID or Uncharacterized protein	-85.64	-6.42	0	0	501	432	172	368.33	4	3	5	4
AaeL_AAEL008646	5570871	angiopoietin-related protein 1	-2.98	-1.57	0.00033	0.02	197	144	705	348.67	143	84	119	115.33
AaeL_AAEL008769	5571053	serine protease SP24D	3.19	1.67	6.58e-10	1.76e-07	91	168	144	134.33	424	458	322	401.33
AaeL_AAEL008781	5571054	Discontinued gene ID or Uncharacterized protein	2.91	1.54	1.11e-06	0.000163	2650	3136	5331	3705.67	11071	11781	7917	10256.3
CYP9M9	5572441	cytochrome P450 9e2	3.27	1.71	0.000235	0.02	14	27	30	23.67	59	106	53	72.67
AaeL_AAEL001863	5572634	carboxypeptidase B	4.88	2.29	1.78e-11	6.06e-09	5534	13428	14690	11217.3	36215	76705	39762	50894
AaeL_AAEL001837	5572655	pancreatic lipase-related protein 2	3.48	1.8	1.37e-09	3.51e-07	317	347	147	270.33	1297	768	577	880.67
AaeL_AAEL001873	5572658	Discontinued gene ID or Uncharacterized protein	-34.04	-5.09	4.76e-06	0.000581	92	18	3	37.67	1	0	2	1
AaeL_AAEL010139	5572918	putative defense protein 1	-14.85	-3.89	1.56e-07	2.73e-05	911	50	6115	2358.67	181	110	189	160
AaeL_AAEL010153	5572940	protein bicaudal C, transcript variant X1	-2.59	-1.37	0.000128	0.00934	7691	7367	5620	6892.67	2791	945	4147	2627.67
AaeL_AAEL010782	5573858	zinc carboxypeptidase A 1	2.11	1.07	7.79e-05	0.00643	2174	2197	1597	1989.33	3924	5027	2826	3925.67
AaeL_AAEL011238	5574571	keratin-associated protein 9-1	-92.79	-6.54	0	0	576	434	117	375.67	11	0	0	3.67
AaeL_AAEL011539	5574950	Discontinued gene ID or Uncharacterized protein	56.2	5.81	1.67e-09	4.13e-07	0	1	4	1.67	21	239	14	91.33
AaeL_AAEL011542	5574944	Discontinued gene ID or Uncharacterized protein	6.06	2.6	5.88e-06	0.000703	293	137	1902	777.33	4742	5691	3323	4585.33
AaeL_AAEL002675	5575552	arginase, hepatic	2.84	1.51	0.00064	0.03	27	115	223	121.67	366	253	384	334.33
AaeL_AAEL003060	5576966	trypsin-1	3.19	1.67	3.89e-07	6.09e-05	28407	44568	52749	41908	106888	189861	75891	124213
AaeL_AAEL003073	5576968	Discontinued gene ID or Uncharacterized protein	-3.68	-1.88	3.95e-05	0.00369	48	91	115	84.67	15	16	36	22.33
AaeL_AAEL013395	5577807	Discontinued gene ID or Uncharacterized protein	-2	-1	8.35e-06	0.000941	911	999	950	953.33	386	301	713	466.67
AaeL_AAEL014312	5564093	cubilin homolog	-12.1	-3.6	9.11e-05	0.00702	6	16	430	150.67	7	25	3	11.67
AaeL_AAEL000646	5565459	N-acetylgalactosaminyltransferase 4	-7.12	-2.83	1.03e-05	0.00113	840	1013	1430	1094.33	374	6	59	146.33
AaeL_AAEL005090	5565985	Discontinued gene ID or Uncharacterized protein	-18.75	-4.23	8.57e-05	0.00679	14	19	13	15.33	1	1	0	0.67
AaeL_AAEL005094	5565986	Discontinued gene ID or Uncharacterized protein	-48.55	-5.6	4.92e-05	0.0044	21	42	8	23.67	1	0	0	0.33
AaeL_AAEL005098	5565980	uncharacterized LOC5565980	-9.13	-3.19	6.4e-05	0.00547	28	33	20	27	8	0	0	2.67
CYP325K2	5567034	probable cytochrome P450 313a1	-9.46	-3.24	1.26e-11	4.46e-09	618	530	833	660.33	146	11	45	67.33
AaeL_AAEL006390	5567950	V-type proton ATPase 116 kDa subunit a	2.18	1.13	0.000127	0.00934	540	1044	1031	871.67	1527	2556	1214	1765.67
AaeL_AAEL006393	5567943	Discontinued gene ID or Uncharacterized protein	-35.93	-5.17	1.37e-07	2.43e-05	17849	15910	13363	15707.3	1217	2	9	409.33
AaeL_AAEL006387	5567936	Discontinued gene ID or Uncharacterized protein	-37.04	-5.21	0	0	277	235	435	315.67	23	0	1	8
AaeL_AAEL006396	5567937	Discontinued gene ID or Uncharacterized protein	-56.46	-5.82	1.72e-10	5.14e-08	13510	12037	7690	11079	541	5	3	183
AaeL_AAEL006398	5567938	Discontinued gene ID or Uncharacterized protein	-31.43	-4.97	1.48e-06	0.000214	5306	4543	5559	5136	460	0	1	153.67
AaeL_AAEL006385	5567939	uncharacterized LOC5567939	-182.76	-7.51	0	0	7297	6959	2898	5718	85	0	2	29
AaeL_AAEL008163	5570210	aminopeptidase N, transcript variant X2	2.32	1.21	1.53e-05	0.00163	168	262	284	238	483	647	426	518.67
CTLSE1	5571233	sushi, von Willebrand factor type A, EGF and pentraxin domain-containing protein 1	-3.6	-1.85	0.00073	0.04	119	75	342	178.67	90	28	26	48
AaeL_AAEL009263	5571736	uncharacterized LOC5571736, transcript variant X1	-2.23	-1.16	2.12e-05	0.00215	3595	3770	2785	3383.33	1577	764	2098	1479.67
AaeL_AAEL009510	5572082	glutamine--fructose-6-phosphate aminotransferase [isomerizing	-2.31	-1.21	2.04e-07	3.54e-05	5036	5657	4560	5084.33	2373	1939	1967	2093
AaeL_AAEL009523	5572109	Discontinued gene ID or Uncharacterized protein	10.23	3.36	6.3e-08	1.19e-05	2	7	15	8	150	51	34	78.33
AaeL_AAEL010438	5573344	Discontinued gene ID or Uncharacterized protein	-5.91	-2.56	8.9e-05	0.00693	629	666	881	725.33	313	11	24	116
AaeL_AAEL003094	5577074	Discontinued gene ID or Uncharacterized protein	-16.59	-4.05	9.63e-05	0.00732	1373	1665	2530	1856	315	0	0	105
AaeL_AAEL003110	5577075	Discontinued gene ID or Uncharacterized protein	-24.26	-4.6	2.68e-05	0.00263	6663	6634	7581	6959.33	806	0	1	269
AaeL_AAEL003139	5577233	retinol dehydrogenase 14, transcript variant X2	-2.28	-1.19	0.000903	0.04	155	183	257	198.33	81	84	85	83.33
AaeL_AAEL003311	5577745	Discontinued gene ID or Uncharacterized protein	-10.96	-3.45	2.24e-06	0.000308	85	65	197	115.67	29	0	1	10
AaeL_AAEL003298	5577761	membrane-bound alkaline phosphatase	2.89	1.53	2.06e-10	6.06e-08	658	648	721	675.67	1605	2588	1314	1835.67
AaeL_AAEL003317	5577762	Discontinued gene ID or Uncharacterized protein	3.21	1.68	6.2e-09	1.4e-06	201	214	336	250.33	838	944	496	759.33
AaeL_AAEL003286	5577763	membrane-bound alkaline phosphatase	3.51	1.81	1.44e-11	4.98e-09	261	191	413	288.33	1044	1148	714	968.67
AaeL_AAEL003313	5577764	Discontinued gene ID or Uncharacterized protein	2.93	1.55	5e-10	1.38e-07	681	673	750	701.33	1713	2666	1425	1934.67
AaeL_AAEL003309	5577765	uncharacterized LOC5577765	3.36	1.75	0.000976	0.05	17	40	22	26.33	36	156	50	80.67
AaeL_AAEL003315	5577769	Discontinued gene ID or Uncharacterized protein	-7008.37	-12.77	0	0	2434	3951	3664	3349.67	0	0	1	0.33
AaeL_AAEL017502	23687922	Discontinued gene ID or Uncharacterized protein	-336.72	-8.4	0	0	7241	6090	1661	4997.33	41	0	0	13.67
ATT	5578028	attacin-B	4.4	2.14	0.000527	0.03	18	38	16	24	121	151	12	94.67
AaeL_AAEL003424	5578096	zinc carboxypeptidase	2.04	1.03	0.000638	0.03	351	297	332	326.67	394	983	510	629
AaeL_AAEL003405	5578105	regulator of microtubule dynamics protein 1	-3.1	-1.63	1.19e-08	2.57e-06	924	1042	1972	1312.67	270	425	546	413.67
AaeL_AAEL003443	5578114	L-threonine 3-dehydrogenase, mitochondrial	3.04	1.61	0.000924	0.05	42	433	664	379.67	913	1304	1054	1090.33
AaeL_AAEL017467	23687887	chorion peroxidase	-19.64	-4.3	0	0	1978	1729	1290	1665.67	128	59	54	80.33
AaeL_AAEL000507	5578438	chorion peroxidase	-147.55	-7.21	0	0	3226	3748	828	2600.67	27	17	4	16
AaeL_AAEL000496	5578439	chorion peroxidase, transcript variant X2	-4.48	-2.16	7.52e-05	0.00624	305	190	28	174.33	47	31	33	37
AaeL_AAEL000500	5578455	uncharacterized LOC5578455	3.8	1.92	0.000906	0.04	32	214	649	298.33	774	1858	544	1058.67
AaeL_AAEL000484	5578479	uncharacterized LOC5578479	4.33	2.12	0.000438	0.03	25	5	4	11.33	39	66	38	47.67
AaeL_AAEL013715	5578507	trypsin 5G1-like	5.66	2.5	3.41e-06	0.000441	13	52	39	34.67	110	349	71	176.67
AaeL_AAEL013707	5578506	trypsin 5G1-like	10.07	3.33	3.32e-09	7.69e-07	8	32	37	25.67	133	463	113	236.33
AaeL_AAEL013703	5578505	trypsin-1	2.34	1.23	2.63e-06	0.000354	1450	1946	2229	1875	4370	4836	3219	4141.67
AaeL_AAEL003688	5578768	uncharacterized LOC5578768	-2.21	-1.14	3.56e-05	0.0034	4125	4291	2986	3800.67	1603	964	2477	1681.33
AaeL_AAEL014128	5563800	uncharacterized LOC5563800	-4.41	-2.14	0	0	32726	27921	18377	26341.3	5567	4499	7278	5781.33
AaeL_AAEL003962	5579804	Discontinued gene ID or Uncharacterized protein	-17.93	-4.16	0.00065	0.03	55	1	2	19.33	1	0	2	1
AaeL_AAEL014190	5563869	elongation of very long chain fatty acids protein 7, transcript variant X4	-5.5	-2.46	1.67e-05	0.00177	44	114	21	59.67	5	11	14	10
AaeL_AAEL014318	5564097	RNA polymerase II degradation factor 1	-2.4	-1.26	6.62e-08	1.23e-05	29087	25745	22243	25691.7	10535	7546	13169	10416.7
AaeL_AAEL014335	5564185	uncharacterized LOC5564185	-2.38	-1.25	7.99e-06	0.000912	837	725	1399	987	568	276	362	402
AaeL_AAEL014366	5564268	protein takeout, transcript variant X1	-2.55	-1.35	9.2e-07	0.000136	3929	3889	4809	4209	2262	1103	1393	1586
CTLMA14	5564288	collectin-11	-4.74	-2.25	0.000532	0.03	62	19	27	36	13	3	6	7.33
AaeL_AAEL014421	5564410	uncharacterized LOC5564410, transcript variant X3	-7.25	-2.86	3.62e-07	5.71e-05	163	37	97	99	5	19	16	13.33
AaeL_AAEL004247	5564459	sialin	2.25	1.17	8.95e-06	0.000996	337	353	338	342.67	505	1077	598	726.67
CYP9J28	5564751	cytochrome P450 9e2	3.39	1.76	2.51e-08	5.07e-06	347	660	658	555	2198	2057	987	1747.33
PGRPLC	5564897	peptidoglycan-recognition protein LC	2.38	1.25	0.000162	0.01	180	190	80	150	477	291	236	334.67
AaeL_AAEL014719	5565084	pyrimidine-specific ribonucleoside hydrolase RihA	-3.53	-1.82	1.58e-09	3.97e-07	1371	1316	404	1030.33	213	295	325	277.67
AAEL801137	5565118	alpha-aminoadipic semialdehyde synthase, mitochondrial	2.75	1.46	0.000633	0.03	122	114	317	184.33	469	768	191	476
AaeL_AAEL014821	5565330	flavin reductase (NADPH)	2.27	1.18	2.4e-06	0.000328	225	406	334	321.67	587	897	563	682.33
AaeL_AAEL014866	5565515	Discontinued gene ID or Uncharacterized protein	-5.71	-2.51	0.000197	0.01	232	42	15	96.33	11	23	15	16.33
AaeL_AAEL014874	5565525	uncharacterized LOC5565525	-61.06	-5.93	0.000116	0.00863	74	6	1	27	0	0	1	0.33
AaeL_AAEL014958	5565716	N-acetylgalactosamine kinase	-2.69	-1.43	6.34e-12	2.44e-09	1446	1709	2476	1877	721	576	723	673.33
AaeL_AAEL004947	5565723	elongation of very long chain fatty acids protein 4	-18.74	-4.23	2.99e-10	8.49e-08	496	195	19	236.67	16	11	9	12
AaeL_AAEL005001	5565801	aquaporin AQPAn.G, transcript variant X1	2.52	1.33	0.000942	0.05	211	913	667	597	1448	1854	812	1371.33
AaeL_AAEL005043	5565841	multidrug resistance-associated protein 1, transcript variant X1	2.15	1.1	3.74e-06	0.000474	294	466	558	439.33	967	1021	677	888.33
AaeL_AAEL015038	5565992	palmitoyl-protein thioesterase 1	-2.31	-1.21	0.000553	0.03	140	241	301	227.33	103	73	107	94.33
AaeL_AAEL015052	5566038	steroid receptor RNA activator 1	-358.45	-8.49	0.000502	0.03	23	80	38	47	0	0	0	0
AaeL_AAEL005161	5566083	uncharacterized LOC5566083	-7.4	-2.89	0.000457	0.03	17	52	5	24.67	2	2	5	3
AaeL_AAEL005192	5566109	uncharacterized LOC5566109	-18.24	-4.19	0.000241	0.02	6	33	8	15.67	1	1	0	0.67
AaeL_AAEL005198	5566114	venom carboxylesterase-6	-7.66	-2.94	8.82e-05	0.00693	265	364	280	303	106	2	2	36.67
AaeL_AAEL015136	5579505	protein NPC2 homolog	4.26	2.09	1.1e-07	2e-05	109	183	217	169.67	448	1220	329	665.67
AaeL_AAEL005411	5566478	equilibrative nucleoside transporter 1, transcript variant X2	-2.1	-1.07	1.12e-05	0.00122	2679	2330	2510	2506.33	1465	746	1256	1155.67
AaeL_AAEL005501	5566641	Discontinued gene ID or Uncharacterized protein	-2.87	-1.52	2.92e-07	4.86e-05	992	939	629	853.33	276	124	479	293
AaeL_AAEL017329	23687749	B-box type zinc finger protein ncl-1, transcript variant X1	-2.52	-1.33	5.26e-06	0.000634	2967	2992	2148	2702.33	1072	469	1622	1054.33
AaeL_AAEL017053	23687473	Discontinued gene ID or Uncharacterized protein	-2.25	-1.17	5.33e-05	0.00467	1395	1039	515	983	566	337	344	415.67
CTLGA5	5566785	perlucin	-3.33	-1.74	0.000129	0.00938	91	80	228	133	33	37	47	39
AaeL_AAEL015262	5566792	Discontinued gene ID or Uncharacterized protein	-59.59	-5.9	7.04e-05	0.00593	50	36	0	28.67	1	0	0	0.33
AaeL_AAEL000842	5566869	dipeptidase 1	4.17	2.06	8.5e-05	0.00679	5	28	21	18	64	101	42	69
AaeL_AAEL000821	5566874	Discontinued gene ID or Uncharacterized protein	-184.58	-7.53	0	0	982	966	457	801.67	10	0	2	4
AaeL_AAEL000835	5566905	general odorant-binding protein 45-like	-811.93	-9.67	2.84e-12	1.17e-09	588	579	19	395.33	1	0	0	0.33
AaeL_AAEL000796	5566894	general odorant-binding protein 45-like	-302.47	-8.24	2.4e-13	1.07e-10	391	356	18	255	2	0	0	0.67
AaeL_AAEL000846	5566895	general odorant-binding protein 45-like	-397.26	-8.63	0.000583	0.03	84	70	0	51.33	0	0	0	0
AaeL_AAEL000833	5566896	general odorant-binding protein 45-like	-739.97	-9.53	0.000133	0.00961	137	152	1	96.67	0	0	0	0
AaeL_AAEL000837	5566897	general odorant-binding protein 45-like	-883.73	-9.79	8.37e-05	0.00675	159	186	2	115.67	0	0	0	0
AaeL_AAEL000827	5566899	general odorant-binding protein 45-like	-362.89	-8.5	0.000747	0.04	101	36	0	45.67	0	0	0	0
AaeL_AAEL005759	5567023	heat shock protein 67B2	-59.13	-5.89	0	0	1394	862	65	773.67	9	21	6	12
AaeL_AAEL005752	5567009	lysosomal alpha-mannosidase	-5.26	-2.4	0	0	1848	2159	1531	1846	387	252	368	335.67
AaeL_AAEL005821	5567084	membrane alanyl aminopeptidase, transcript variant X2	3.03	1.6	1.93e-06	0.000268	359	581	288	409.33	925	1870	594	1129.67
HR4	5579849	hormone receptor 4, transcript variant X1	-2.57	-1.36	7.7e-06	0.00089	1348	1310	940	1199.33	588	165	618	457
AaeL_AAEL000885	5567180	cytoplasmic dynein 2 heavy chain 1	2.31	1.21	8.15e-05	0.00664	86	207	199	164	314	446	306	355.33
AaeL_AAEL000889	5567205	glutactin	-2.24	-1.16	2.14e-05	0.00216	454	763	316	511	208	193	245	215.33
AaeL_AAEL005925	5567269	geranylgeranyl pyrophosphate synthase	-38.51	-5.27	1.11e-09	2.93e-07	89	60	27	58.67	4	0	0	1.33
AaeL_AAEL005980	5579876	lipoma HMGIC fusion partner-like 3 protein, transcript variant X6	-4.13	-2.05	4.98e-06	0.000604	191	171	276	212.67	76	17	58	50.33
AaeL_AAEL015342	5567379	Discontinued gene ID or Uncharacterized protein	-3.27	-1.71	0.000744	0.04	202	228	28	152.67	40	41	51	44
AaeL_AAEL006109	5567429	uncharacterized LOC5567429	-23.4	-4.55	4.11e-15	1.98e-12	792	69	273	378	21	17	9	15.67
AaeL_AAEL006241	5567653	organic cation transporter protein	-3.7	-1.89	3.37e-06	0.00044	244	201	186	210.33	57	28	82	55.67
AaeL_AAEL015386	5579468	Discontinued gene ID or Uncharacterized protein	2.62	1.39	2.34e-07	3.99e-05	607	528	928	687.67	1360	2176	1658	1731.33
AaeL_AAEL006341	5567882	uncharacterized LOC5567882, transcript variant X4	-2.48	-1.31	0.000106	0.00793	270	216	436	307.33	146	120	91	119
AaeL_AAEL006328	5567903	uncharacterized LOC5567903	-158.62	-7.31	0	0	5195	3877	143	3071.67	29	9	17	18.33
AaeL_AAEL006336	5567904	Discontinued gene ID or Uncharacterized protein	-1097.23	-10.1	0	0	2409	2288	379	1692	2	1	1	1.33
AaeL_AAEL006381	5567918	sphingomyelin phosphodiesterase	5.95	2.57	1.53e-08	3.17e-06	79	156	149	128	642	1256	173	690.33
AaeL_AAEL006466	5568027	chondroitin sulfate synthase 1, transcript variant X5	2.06	1.04	0.000303	0.02	156	155	318	209.67	363	463	424	416.67
AaeL_AAEL006826	5568409	uncharacterized LOC5568409, transcript variant X3	-16.22	-4.02	1.11e-16	6.21e-14	146	107	138	130.33	10	4	9	7.67
AaeL_AAEL006902	5568487	collagenase	4.05	2.02	2.06e-13	9.38e-11	209	418	342	323	812	1740	1110	1220.67
AaeL_AAEL001146	5568578	putative polypeptide N-acetylgalactosaminyltransferase 9	-5.81	-2.54	3.16e-08	6.16e-06	1910	2046	1779	1911.67	685	71	183	313
AaeL_AAEL001151	5568579	putative polypeptide N-acetylgalactosaminyltransferase 9	-2.77	-1.47	3.67e-11	1.2e-08	3422	3478	3318	3406	1630	866	1025	1173.67
AaeL_AAEL007014	5568672	Discontinued gene ID or Uncharacterized protein	-554.73	-9.12	0.000262	0.02	151	58	1	70	0	0	0	0
AaeL_AAEL007003	5568673	Discontinued gene ID or Uncharacterized protein	-1322.5	-10.37	3.95e-05	0.00369	357	145	0	167.33	0	0	0	0
AaeL_AAEL007096	5568731	major royal jelly protein 3	-21.97	-4.46	4.68e-06	0.00058	10760	7581	9099	9146.67	1166	9	3	392.67
AaeL_AAEL007117	5568771	Discontinued gene ID or Uncharacterized protein	-346.94	-8.44	0.000693	0.04	81	50	2	44.33	0	0	0	0
AaeL_AAEL007115	5568768	Discontinued gene ID or Uncharacterized protein	-927.8	-9.86	3.61e-12	1.42e-09	1111	153	26	430	1	0	0	0.33
AaeL_AAEL007148	5568796	coiled-coil domain-containing protein 85C-A	-3.35	-1.75	0.000251	0.02	78	58	34	56.67	23	14	11	16
AaeL_AAEL015458	5579417	transferrin	-9.02	-3.17	3.46e-07	5.58e-05	10443	1388	43764	18531.7	2010	1268	2998	2092
AaeL_AAEL007204	5568907	Discontinued gene ID or Uncharacterized protein	3.65	1.87	4.21e-06	0.000529	37	48	129	71.33	257	257	240	251.33
AaeL_AAEL007216	5568917	elongation of very long chain fatty acids protein AAEL008004, transcript variant X2	-3.29	-1.72	6.86e-08	1.27e-05	329	295	390	338	141	68	87	98.67
MYO7A_AEDAE	5569086	myosin-VIIa, transcript variant X1	-2.05	-1.03	0.000248	0.02	867	708	1834	1136.33	628	473	518	539.67
AaeL_AAEL007416	5569163	cysteine dioxygenase type 1	3.12	1.64	9.5e-05	0.00728	40	79	94	71	133	321	167	207
AaeL_AAEL007432	5569168	brachyurin	4.65	2.22	1.88e-05	0.00194	63	58	108	76.33	76	706	213	331.67
AaeL_AAEL007455	5569206	cartilage oligomeric matrix protein	-7.83	-2.97	0.000695	0.04	3	8	215	75.33	11	10	7	9.33
AaeL_AAEL007552	5569313	Discontinued gene ID or Uncharacterized protein	-1575.64	-10.62	0	0	5486	5841	1175	4167.33	7	0	0	2.33
AaeL_AAEL007579	5569388	uncharacterized LOC5569388, transcript variant X2	-4.67	-2.22	0.000284	0.02	55	62	122	79.67	38	2	9	16.33
AaeL_AAEL007601	5569396	trypsin 5G1-like	18.98	4.25	5.77e-09	1.32e-06	4	18	6	9.33	17	375	83	158.33
AaeL_AAEL007606	5569410	uncharacterized LOC5569410	-2.1	-1.07	1.33e-06	0.000193	399	431	377	402.33	163	144	246	184.33
AaeL_AAEL007926	5569780	retinoid-inducible serine carboxypeptidase	2.83	1.5	8.33e-06	0.000941	203	414	590	402.33	1059	1473	652	1061.33
AaeL_AAEL008034	5569949	fatty acyl-CoA reductase 1	-2.22	-1.15	0.000199	0.01	916	395	1053	788	443	263	340	348.67
AaeL_AAEL008093	5570113	Discontinued gene ID or Uncharacterized protein	2.41	1.27	6.49e-05	0.00552	1916	1305	2623	1948	6199	4040	3318	4519
AaeL_AAEL008252	5570321	putative polypeptide N-acetylgalactosaminyltransferase 9	-3.61	-1.85	0.000333	0.02	121	95	157	124.33	70	16	12	32.67
AaeL_AAEL008280	5570376	formin-G	-123.37	-6.95	0	0	2784	2463	1271	2172.67	48	0	1	16.33
AaeL_AAEL001437	5570536	uncharacterized LOC5570536, transcript variant X1	-9.88	-3.3	3.68e-06	0.000469	23	37	26	28.67	4	2	2	2.67
AaeL_AAEL008421	5570607	cadherin-99C, transcript variant X1	-2.53	-1.34	2.2e-05	0.00221	317	388	393	366	175	58	190	141
AaeL_AAEL017197	23687617	Discontinued gene ID or Uncharacterized protein	-31.59	-4.98	9.82e-06	0.00109	10637	7360	4645	7547.33	672	0	0	224
AaeL_AAEL017350	23687770	uncharacterized LOC23687770	-20.42	-4.35	1.62e-06	0.00023	314	5632	4952	3632.67	72	0	469	180.33
AaeL_AAEL008609	5570826	zinc carboxypeptidase	2.19	1.13	7.39e-07	0.000111	279	342	306	309	678	732	499	636.33
AaeL_AAEL001487	5570904	general odorant-binding protein 45-like	-17.49	-4.13	3.6e-05	0.00341	1041	717	3465	1741	284	2	0	95.33
AaeL_AAEL008669	5570934	Discontinued gene ID or Uncharacterized protein	-196.88	-7.62	2.38e-10	6.89e-08	635	47	1	227.67	2	1	0	1
AaeL_AAEL008797	5571087	titin	-2651.35	-11.37	0	0	4865	4461	211	3179	0	2	1	1
AaeL_AAEL008799	5571088	uncharacterized LOC5571088, transcript variant X2	-10.41	-3.38	1.89e-09	4.55e-07	1964	1597	723	1428	226	6	171	134.33
AaeL_AAEL015590	5579313	Discontinued gene ID or Uncharacterized protein	-7	-2.81	5.52e-05	0.00481	85	135	72	97.33	36	2	0	12.67
AaeL_AAEL009063	5571422	LIM domain-containing protein A	-5.68	-2.51	0.000869	0.04	29	22	9	20	2	1	7	3.33
AaeL_AAEL001611	5571478	Discontinued gene ID or Uncharacterized protein	31.38	4.97	6.01e-06	0.000712	1	1	0	0.67	30	26	14	23.33
AaeL_AAEL001621	5571491	Discontinued gene ID or Uncharacterized protein	5.27	2.4	0.000211	0.01	1	12	19	10.67	46	90	20	52
AaeL_AAEL009194	5571616	uncharacterized LOC5571616	-5.58	-2.48	3.2e-08	6.16e-06	247	419	708	458	162	37	34	77.67
AaeL_AAEL001639	5571683	uncharacterized LOC5571683, transcript variant X1	-2.47	-1.3	0.000509	0.03	311	222	351	294.67	189	82	72	114.33
AaeL_AAEL009330	5571803	carbonic anhydrase	2.1	1.07	4.46e-05	0.00407	1121	1528	1962	1537	2774	3938	2442	3051.33
AaeL_AAEL009385	5571902	Discontinued gene ID or Uncharacterized protein	-6.82	-2.77	2.94e-09	6.89e-07	763	630	78	490.33	56	86	60	67.33
AaeL_AAEL015639	5579270	Discontinued gene ID or Uncharacterized protein	-3.55	-1.83	2.57e-05	0.00253	906	157	1086	716.33	216	215	162	197.67
AaeL_AAEL009616	5572212	cadherin-23, transcript variant X1	-7.29	-2.87	2.07e-07	3.55e-05	3014	3319	2549	2960.67	923	71	155	383
AaeL_AAEL009758	5572363	Discontinued gene ID or Uncharacterized protein	-13.64	-3.77	7.37e-06	0.000858	423	420	163	335.33	68	0	0	22.67
AaeL_AAEL009760	5572372	mite group 2 allergen Lep d 2	2.21	1.15	9.13e-09	2.01e-06	1199	1705	1283	1395.67	3478	2917	2313	2902.67
AaeL_AAEL009843	5572507	trypsin-1	2.04	1.03	0.00043	0.03	85	252	243	193.33	350	390	374	371.33
AaeL_AAEL010086	5572861	Discontinued gene ID or Uncharacterized protein	-2.2	-1.14	7.08e-05	0.00594	1948	1882	1356	1728.67	820	363	1126	769.67
AaeL_AAEL010222	5573053	box A-binding factor, transcript variant X4	-6.34	-2.66	3.28e-10	9.17e-08	2481	1297	5723	3167	801	235	440	492
AaeL_AAEL010228	5580038	30 kDa salivary gland allergen Aed a 3-like	2.54	1.34	0.000434	0.03	816	2316	1107	1413	2642	5386	1668	3232
AaeL_AAEL010338	5573256	uncharacterized LOC5573256	2	1	0.000595	0.03	417	271	360	349.33	525	966	500	663.67
AaeL_AAEL010644	5573651	ribonucleoside-diphosphate reductase large subunit	-2.3	-1.2	0.000597	0.03	8410	7361	5395	7055.33	3573	1274	4176	3007.67
AaeL_AAEL010706	5573718	uncharacterized LOC5573718	-255.71	-8	6.07e-08	1.16e-05	306	57	1	121.33	0	1	0	0.33
AaeL_AAEL010705	5573717	Discontinued gene ID or Uncharacterized protein	-113.5	-6.83	8.81e-12	3.32e-09	466	186	2	218	2	3	0	1.67
AaeL_AAEL010707	5573719	Discontinued gene ID or Uncharacterized protein	-4129.84	-12.01	0	0	4640	5471	203	3438	1	0	1	0.67
AaeL_AAEL002224	5573890	Discontinued gene ID or Uncharacterized protein	8.34	3.06	2.98e-05	0.00289	0	0	18	6	58	32	64	51.33
AaeL_AAEL010848	5574004	major royal jelly protein 5	-23.73	-4.57	1.26e-08	2.7e-06	3066	3115	3803	3328	379	3	14	132
AaeL_AAEL010874	5574033	Discontinued gene ID or Uncharacterized protein	-58.35	-5.87	4.57e-11	1.47e-08	944	36	1316	765.33	37	1	0	12.67
AaeL_AAEL010875	5574034	general odorant-binding protein 45-like	-20.22	-4.34	4.58e-06	0.000572	1092	1488	220	933.33	126	0	0	42
AaeL_AAEL010872	5574030	general odorant-binding protein 45-like	-27.81	-4.8	3.36e-06	0.00044	27113	24962	22909	24994.7	2512	3	10	841.67
AaeL_AAEL010898	5574050	transmembrane protein 235	-2.42	-1.27	5.31e-07	8.02e-05	1652	1482	1663	1599	922	423	560	635
AaeL_AAEL010944	5574137	alpha-tocopherol transfer protein-like, transcript variant X2	-2.99	-1.58	5.55e-16	2.75e-13	1141	1068	711	973.33	302	269	369	313.33
AaeL_AAEL010965	5574152	Discontinued gene ID or Uncharacterized protein	-12.49	-3.64	0.000234	0.02	4	8	349	120.33	2	22	3	9
AaeL_AAEL002333	5574359	Discontinued gene ID or Uncharacterized protein	-22.19	-4.47	2.72e-08	5.42e-06	1070	1741	3629	2146.67	263	3	8	91.33
AaeL_AAEL011170	5574450	Discontinued gene ID or Uncharacterized protein	14.67	3.87	0.000546	0.03	0	7	1	2.67	105	1	2	36
AaeL_AAEL017404	23687824	Discontinued gene ID or Uncharacterized protein	-145.12	-7.18	0	0	6616	5435	1570	4540.33	86	0	1	29
AaeL_AAEL002400	5574501	Discontinued gene ID or Uncharacterized protein	-170.2	-7.41	0	0	893	1145	559	865.67	12	0	2	4.67
AaeL_AAEL011260	5574623	protein D3	-10.95	-3.45	0.000895	0.04	88	1	3	30.67	3	3	2	2.67
AaeL_AAEL011297	5574659	uncharacterized LOC5574659	-7.03	-2.81	6.27e-05	0.00539	13973	8319	7084	9792	3326	49	636	1337
AaeL_AAEL017471	23687891	Discontinued gene ID or Uncharacterized protein	-41.16	-5.36	1.37e-08	2.87e-06	3473	2874	1689	2678.67	182	0	0	60.67
AaeL_AAEL011313	5574675	juvenile hormone epoxide hydrolase	4.1	2.03	0.00049	0.03	5	22	23	16.67	50	114	23	62.33
AaeL_AAEL011345	5574712	dnaJ homolog subfamily C member 22	-2.32	-1.21	6.03e-06	0.000712	404	326	348	359.33	188	115	144	149
AaeL_AAEL011412	5574780	switch-associated protein 70, transcript variant X3	-2.09	-1.06	8.53e-05	0.00679	530	451	747	576	269	218	319	268.67
AaeL_AAEL011491	5574891	general odorant-binding protein 67	-17.05	-4.09	3.48e-07	5.58e-05	2968	3142	3980	3363.33	529	3	26	186
AaeL_AAEL011510	5574905	multiple inositol polyphosphate phosphatase 1, transcript variant X2	2.74	1.46	0.000179	0.01	96	334	121	183.67	240	743	387	456.67
AaeL_AAEL011522	5574917	ras-related and estrogen-regulated growth inhibitor-like protein, transcript variant X5	-2.31	-1.21	0.000214	0.01	434	353	331	372.67	252	80	134	155.33
AaeL_AAEL011598	5575047	uncharacterized LOC5575047	-4.08	-2.03	4.1e-07	6.35e-05	155	315	139	203	59	40	40	46.33
AaeL_AAEL000379	5575126	cysteine-rich venom protein 6	-24.48	-4.61	0	0	378	234	140	250.67	20	4	5	9.67
AaeL_AAEL000356	5575125	Discontinued gene ID or Uncharacterized protein	-150.22	-7.23	0	0	390	386	86	287.33	5	0	0	1.67
AaeL_AAEL000344	5575172	uncharacterized LOC5575172	-38.25	-5.26	9.04e-13	3.92e-10	1314	978	1909	1400.33	101	1	2	34.67
AaeL_AAEL000377	5575173	uncharacterized LOC5575173	-81.58	-6.35	5.55e-16	2.75e-13	2346	3415	3477	3079.33	103	2	0	35
AaeL_AAEL000319	5575175	Discontinued gene ID or Uncharacterized protein	-21.58	-4.43	1.24e-07	2.24e-05	45	33	630	236	26	1	5	10.67
AaeL_AAEL000318	5575176	Discontinued gene ID or Uncharacterized protein	-77.93	-6.28	2.07e-09	4.91e-07	262	103	1	122	1	3	0	1.33
AaeL_AAEL000350	5575177	Discontinued gene ID or Uncharacterized protein	-730.13	-9.51	1e-11	3.71e-09	501	559	12	357.33	1	0	0	0.33
AaeL_AAEL017299	23687719	Discontinued gene ID or Uncharacterized protein	-2.82	-1.49	0.000938	0.05	87	51	45	61	25	12	26	21
AaeL_AAEL002626	5575340	general odorant-binding protein 56d	-5.76	-2.53	0.000168	0.01	1194	1165	1785	1381.33	623	31	25	226.33
PPO3	5575366	phenoloxidase 2	-3.89	-1.96	0.000307	0.02	49	81	355	161.67	38	32	53	41
AaeL_AAEL011808	5575404	glucose dehydrogenase [FAD, quinone	-29.51	-4.88	3.19e-06	0.000423	112	63	0	58.33	0	5	0	1.67
AaeL_AAEL011811	5575417	DNA replication licensing factor Mcm3	-2.03	-1.02	0.000116	0.00863	3509	3048	2463	3006.67	1645	664	2062	1457
AaeL_AAEL011884	5575507	uncharacterized LOC5575507	-2.74	-1.46	0.000218	0.01	114	189	206	169.67	44	44	92	60
AaeL_AAEL011951	5575619	elongation of very long chain fatty acids protein AAEL008004-like	-131.2	-7.04	0	0	5814	5291	2341	4482	93	1	1	31.67
AaeL_AAEL011954	5575620	elongation of very long chain fatty acids protein 7, transcript variant X1	-11.96	-3.58	6.68e-09	1.49e-06	174	210	15	133	12	8	11	10.33
AaeL_AAEL012131	5575863	cationic amino acid transporter 3, transcript variant X1	2.09	1.07	0.000289	0.02	130	225	253	202.67	449	486	255	396.67
AaeL_AAEL012290	5576059	uncharacterized LOC5576059	-2.03	-1.02	2.63e-06	0.000354	724	704	531	653	290	340	287	305.67
AaeL_AAEL012339	5576141	cyclin-dependent kinase 2	-2	-1	4.91e-05	0.0044	870	706	621	732.33	429	196	446	357
AaeL_AAEL012351	5576159	putative serine protease F56F10.1, transcript variant X2	2.62	1.39	0.00039	0.02	73	60	112	81.67	156	296	158	203.33
AaeL_AAEL012615	5576554	uncharacterized LOC5576554	4.41	2.14	0	0	169	226	230	208.33	1163	842	587	864
AaeL_AAEL012823	5576843	polypeptide N-acetylgalactosaminyltransferase 1	-2.71	-1.44	0.0002	0.01	342	345	111	266	87	72	124	94.33
AaeL_AAEL012972	5577051	Discontinued gene ID or Uncharacterized protein	-2.43	-1.28	5.13e-05	0.00452	331	296	707	444.67	232	137	164	177.67
AaeL_AAEL013004	5577104	uncharacterized LOC5577104, transcript variant X2	-2.83	-1.5	3.25e-07	5.32e-05	709	406	684	599.67	243	176	198	205.67
AaeL_AAEL003112	5577142	kinesin-related protein 6, transcript variant X1	-4.95	-2.31	2.65e-07	4.46e-05	99	62	91	84	18	15	16	16.33
AaeL_AAEL017257	23687677	Discontinued gene ID or Uncharacterized protein	-1233.8	-10.27	4.64e-05	0.00419	387	72	1	153.33	0	0	0	0
AaeL_AAEL013129	5577273	Discontinued gene ID or Uncharacterized protein	-526.83	-9.04	0	0	5767	4572	596	3645	17	1	1	6.33
AaeL_AAEL013122	5577274	Discontinued gene ID or Uncharacterized protein	-389.35	-8.6	0	0	1312	991	286	863	3	1	2	2
AaeL_AAEL013118	5577275	protein G12	2.61	1.38	0.00034	0.02	99	113	84	98.67	142	406	169	239
AaeL_AAEL013292	5577576	Discontinued gene ID or Uncharacterized protein	29.18	4.87	0.000407	0.02	2	0	0	0.67	1	0	74	25
AaeL_AAEL013298	5577578	Discontinued gene ID or Uncharacterized protein	22.08	4.46	3.96e-05	0.00369	0	2	0	0.67	19	10	21	16.67
AaeL_AAEL013338	5577714	protein lethal(2)essential for life	-2.78	-1.48	3.2e-07	5.28e-05	40554	37546	27270	35123.3	12950	6631	17499	12360
PPO1	5578068	Discontinued gene ID or Uncharacterized protein	-3.75	-1.91	0.00092	0.04	60	53	407	173.33	45	36	57	46
AaeL_AAEL013585	5578246	protein G12	-5.39	-2.43	0.000116	0.00863	772	941	1137	950	446	17	35	166
AaeL_AAEL013577	5578244	protein G12	3.7	1.89	4.74e-06	0.000581	76	79	94	83	137	509	218	288
AaeL_AAEL013602	5578284	pikachurin	-2.31	-1.21	8.69e-05	0.00685	325	355	217	299	136	82	156	124.67
AaeL_AAEL013649	5578329	elongation of very long chain fatty acids protein 1	-9.7	-3.28	0	0	1144	889	1193	1075.33	215	45	58	106
AaeL_AAEL013683	5578395	uncharacterized LOC5578395	9.85	3.3	5.08e-05	0.0045	1	2	4	2.33	29	7	35	23.67
AaeL_AAEL013720	5578511	uncharacterized LOC5578511	-32.38	-5.02	1.38e-09	3.51e-07	885	692	1405	994	87	0	0	29
AaeL_AAEL013719	5578512	uncharacterized LOC5578512	-37.37	-5.22	1.32e-08	2.79e-06	1844	1600	2163	1869	141	0	0	47
AaeL_AAEL013802	5578652	putative fatty acyl-CoA reductase CG5065	-7.78	-2.96	6.17e-05	0.00533	19	23	50	30.67	8	2	1	3.67
AaeL_AAEL013835	5578724	Discontinued gene ID or Uncharacterized protein	6.21	2.63	0.000335	0.02	1	9	5	5	24	50	12	28.67
AaeL_AAEL013899	5578897	aminopeptidase N	2.4	1.27	1.81e-09	4.43e-07	406	414	461	427	941	1184	791	972
AaeL_AAEL003804	5578979	uncharacterized LOC5578979	-2.12	-1.08	0.000178	0.01	564	410	313	429	266	113	210	196.33
AaeL_AAEL003797	5578985	uncharacterized LOC5578985	-2.82	-1.5	4.98e-05	0.00443	336	324	230	296.67	132	39	136	102.33
AaeL_AAEL003806	5579010	Discontinued gene ID or Uncharacterized protein	-5.86	-2.55	3.36e-05	0.00322	47	22	83	50.67	5	4	17	8.67
AaeL_AAEL003862	5579084	histone H2A	-3.78	-1.92	1.88e-05	0.00194	278	350	296	308	37	28	181	82
DEFC_AEDAE	5579094	defensin-C	-8.23	-3.04	8.88e-06	0.000994	159	12	481	217.33	23	31	24	26
DEFD	5579095	defensin-A-like	-8.11	-3.02	1.69e-05	0.00178	463	17	1219	566.33	29	110	67	68.67
DEFA_AEDAE	5579099	defensin-A	-7.35	-2.88	8.22e-05	0.00666	462	21	1588	690.33	30	111	144	95

## Sheet: Day 7
							Control				ZIKV Infected
Name	Gene Identifier	Gene Description	Fold change	Log fold change	P-value	FDR p-value	Total counts (R1)	Total counts (R2)	Total counts (R3)	Mean	Total counts (R1)	Total counts (R2)	Total counts (R3)	Mean
AaeL_AAEL000024	5563570	L-dopachrome tautomerase yellow-f, transcript variant X1	2.61	1.38	4.81e-05	0.000796	54	53	43	50	145	149	110	134.67
CLIPB33	5563550	serine protease easter	8.99	3.17	0	0	51	45	42	46	475	383	418	425.33
AaeL_AAEL000040	5563567	Discontinued gene ID or Uncharacterized protein	2.73	1.45	4.75e-05	0.000789	41	37	43	40.33	127	106	108	113.67
CLIPB35	5563663	serine protease easter	5.41	2.44	1.67e-15	1.81e-13	50	40	48	46	234	236	286	252
CLIPB1	5563566	serine protease easter	2.34	1.22	3.6e-13	2.89e-11	468	362	434	421.33	981	1097	942	1006.67
CLIPB36	23687745	serine protease easter, transcript variant X1	4.22	2.08	1.22e-15	1.39e-13	144	90	120	118	470	420	603	497.67
AaeL_AAEL000014	5563584	uncharacterized LOC5563584, transcript variant X1	-2.85	-1.51	0.00498	0.04	18	150	281	149.67	54	67	41	54
AaeL_AAEL000083	5563583	Discontinued gene ID or Uncharacterized protein	-3.32	-1.73	0.000913	0.01	18	61	126	68.33	18	32	13	21
AaeL_AAEL003981	5563860	uncharacterized LOC5563860	-7.21	-2.85	8.11e-05	0.00126	22	78	18	39.33	11	0	7	6
TRET1_AEDAE	5564315	facilitated trehalose transporter Tret1	4.17	2.06	0	0	1436	1305	1019	1253.33	6230	6166	4140	5512
AaeL_AAEL000566	5564310	uncharacterized LOC5564310	2.02	1.02	0.00596	0.05	28	43	54	41.67	113	103	51	89
AaeL_AAEL000575	5564321	apyrase	2.51	1.33	2.11e-15	2.26e-13	548	474	444	488.67	1413	1497	941	1283.67
HPX7	5564694	chorion peroxidase	2.43	1.28	1.58e-14	1.53e-12	5329	3359	3252	3980	10447	10839	8606	9964
AaeL_AAEL004407	5564732	venom allergen 5	3.12	1.64	1.11e-16	1.45e-14	294	265	183	247.33	791	913	709	804.33
AaeL_AAEL017027	23687447	Discontinued gene ID or Uncharacterized protein	7.63	2.93	0.00248	0.02	1	1	1	1	12	7	7	8.67
AaeL_AAEL004547	5565037	bombyxin B-1 homolog, transcript variant X2	3.82	1.93	0	0	194	163	187	181.33	765	673	690	709.33
AaeL_AAEL004641	5565147	Discontinued gene ID or Uncharacterized protein	-2.54	-1.34	0.00347	0.03	39	37	43	39.67	22	11	15	16
AaeL_AAEL004863	5565600	major royal jelly protein 1	2.02	1.02	0.000721	0.00828	91	61	77	76.33	145	173	155	157.67
AaeL_AAEL005251	5566196	Discontinued gene ID or Uncharacterized protein	3.23	1.69	0.00308	0.03	10	8	4	7.33	13	33	27	24.33
AaeL_AAEL005438	5566496	TBC domain-containing protein kinase-like protein	2.23	1.16	5.71e-11	3.24e-09	381	267	269	305.67	762	765	589	705.33
AaeL_AAEL005434	5566500	uncharacterized LOC5566500	4.27	2.09	5.24e-07	1.43e-05	29	30	44	34.33	240	65	150	151.67
CLIPB37	5566508	melanization protease 1	6.64	2.73	1.29e-09	5.82e-08	18	15	22	18.33	62	132	165	119.67
CLIPB42	5567561	melanization protease 1	6.8	2.77	5.29e-11	3.04e-09	27	13	7	15.67	132	89	110	110.33
CLIPB31	5567560	melanization protease 1	2.97	1.57	2.4e-06	5.5e-05	60	62	35	52.33	168	164	154	162
ASPP_AEDAE	5567565	lysosomal aspartic protease	2.21	1.14	1.98e-12	1.4e-10	1532	1389	1436	1452.33	3613	3559	2809	3327
AaeL_AAEL006944	5568534	homeobox protein goosecoid, transcript variant X2	-6.18	-2.63	0.000264	0.00352	19	13	18	16.67	4	1	3	2.67
AaeL_AAEL006955	5568531	cadherin-23, transcript variant X2	2.03	1.02	0.00382	0.03	50	42	34	42	121	71	75	89
AaeL_AAEL007033	5568681	pyrroline-5-carboxylate reductase	5.32	2.41	0	0	94	59	55	69.33	439	357	346	380.67
AaeL_AAEL007038	5568675	prolyl 4-hydroxylase subunit alpha-1	2.09	1.06	7.26e-05	0.00115	171	150	134	151.67	362	337	284	327.67
AaeL_AAEL007072	5568720	Discontinued gene ID or Uncharacterized protein	14.63	3.87	0.00158	0.02	0	2	0	0.67	28	0	11	13
AaeL_AAEL007253	5568965	uncharacterized LOC5568965, transcript variant X2	-49.99	-5.64	2.16e-09	9.25e-08	1355	60	3	472.67	4	7	15	8.67
AaeL_AAEL007268	5568968	protein kibra, transcript variant X2	2.33	1.22	0.000319	0.00413	120	38	61	73	176	166	170	170.67
AaeL_AAEL007591	5579954	mite group 2 allergen Gly d 2.01	5.27	2.4	0.00151	0.02	6	1	1	2.67	16	16	13	15
AaeL_AAEL007587	5579959	uncharacterized LOC5579959	2.06	1.04	0.00583	0.04	51	22	26	33	80	87	45	70.67
AaeL_AAEL007596	5579961	Discontinued gene ID or Uncharacterized protein	9.56	3.26	0.000307	0.00401	1	1	2	1.33	15	22	6	14.33
AaeL_AAEL007742	5569551	proto-oncogene tyrosine-protein kinase ROS, transcript variant X4	2.94	1.56	6.61e-06	0.000134	106	90	48	81.33	279	262	214	251.67
AaeL_AAEL007828	5569689	Discontinued gene ID or Uncharacterized protein	4.4	2.14	4.83e-06	0.000102	8	13	20	13.67	49	70	65	61.33
AaeL_AAEL008300	5570401	transmembrane protease serine 11D	2.8	1.49	0.00044	0.00544	20	18	19	19	60	52	53	55
AaeL_AAEL008298	5570402	uncharacterized LOC5570402, transcript variant X1	3.23	1.69	0.000108	0.00162	8	33	27	22.67	73	102	59	78
CYP4G35	5570452	Discontinued gene ID or Uncharacterized protein	4.59	2.2	0.00587	0.05	9	2	8	6.33	33	0	50	27.67
AaeL_AAEL008452	5570644	alpha-amylase A	4.35	2.12	8.62e-09	3.31e-07	80	100	62	80.67	303	231	532	355.33
AaeL_AAEL001508	5571117	uncharacterized LOC5571117	2.63	1.4	8.42e-06	0.000168	73	108	126	102.33	227	286	308	273.67
AaeL_AAEL008829	5571135	uncharacterized LOC5571135	2.28	1.19	2.33e-14	2.22e-12	5550	3716	3822	4362.67	11365	11506	8107	10326
CYP6M11	5571540	probable cytochrome P450 6a14	3.33	1.74	0.000126	0.00186	45	21	6	24	95	70	84	83
CYP6Z6	5571541	cytochrome P450 6d3	5.26	2.4	0	0	100	89	62	83.67	595	472	332	466.33
CYP6Z7	5571542	probable cytochrome P450 6d4	2.08	1.06	0.000318	0.00412	125	112	101	112.67	251	280	197	242.67
AaeL_AAEL009310	5571787	angiotensin-converting enzyme	3.18	1.67	2.59e-05	0.000461	183	50	54	95.67	264	243	390	299
AaeL_AAEL001690	5571828	chymotrypsin-2	2.37	1.25	0.00034	0.00437	92	108	72	90.67	160	329	186	225
AaeL_AAEL017356	23687776	Discontinued gene ID or Uncharacterized protein	-4.99	-2.32	5.76e-06	0.000119	46	46	45	45.67	17	7	4	9.33
AaeL_AAEL001693	5571838	serine protease SP24D	2.33	1.22	0.000374	0.00474	113	70	58	80.33	142	166	251	186.33
AaeL_AAEL009487	5571997	uncharacterized LOC5571997	2	1	5.63e-09	2.22e-07	5631	4186	3290	4369	9738	9102	8402	9080.67
AaeL_AAEL000252	5572012	serine protease snake	2.98	1.57	0.0001	0.00152	31	28	20	26.33	74	134	42	83.33
TKSIA_AEDAE	5572020	prosialokinin	5.52	2.46	4.8e-10	2.33e-08	156	115	23	98	653	572	506	577
SCRB8	5572046	scavenger receptor class B member 1	2.32	1.22	9.58e-06	0.000189	160	135	130	141.67	434	281	310	341.67
AaeL_AAEL009536	5572129	transient receptor potential cation channel protein painless, transcript variant X2	2.37	1.24	0.000467	0.0057	35	28	33	32	76	58	96	76.67
CYP307A1	5572380	cytochrome P450 307a1	2.36	1.24	0.000917	0.01	39	17	48	34.67	74	109	65	82.67
AaeL_AAEL009927	5572603	uncharacterized LOC5572603	7.47	2.9	0	0	73	61	38	57.33	383	448	486	439
AaeL_AAEL010630	5573638	Discontinued gene ID or Uncharacterized protein	3.58	1.84	1.12e-07	3.48e-06	101	57	36	64.67	254	243	221	239.33
AaeL_AAEL002518	5574988	glutamate receptor ionotropic, kainate 2, transcript variant X2	2.07	1.05	0.00297	0.03	39	27	34	33.33	77	58	77	70.67
CTL24	5575000	perlucin-like protein	2.81	1.49	0.00349	0.03	13	5	7	8.33	24	24	25	24.33
AaeL_AAEL002541	5580163	cystinosin homolog	-2.3	-1.2	5.01e-05	0.000828	172	243	380	265	121	134	99	118
AaeL_AAEL002555	5580175	sodium-coupled monocarboxylate transporter 1, transcript variant X5	2.13	1.09	0.00293	0.03	63	44	40	49	108	104	109	107
AaeL_AAEL002576	5580178	sodium-coupled monocarboxylate transporter 1, transcript variant X1	3.34	1.74	3.13e-12	2.17e-10	121	163	119	134.33	606	498	333	479
AaeL_AAEL002568	5580181	Discontinued gene ID or Uncharacterized protein	3.24	1.7	0.00106	0.01	12	21	9	14	34	57	51	47.33
AaeL_AAEL002815	5576095	extracellular serine/threonine protein CG31145	4.04	2.01	1.11e-16	1.45e-14	170	125	111	135.33	559	666	472	565.67
AaeL_AAEL002796	5576131	L-asparaginase, transcript variant X1	2.31	1.21	3.91e-05	0.000661	168	145	93	135.33	404	297	284	328.33
AaeL_AAEL002889	5576460	Discontinued gene ID or Uncharacterized protein	5.4	2.43	6.4e-07	1.71e-05	107	24	22	51	513	154	198	288.33
AaeL_AAEL002920	5576459	uncharacterized LOC5576459	3.35	1.74	1.2e-05	0.00023	50	10	32	30.67	113	117	81	103.67
AaeL_AAEL017139	23687559	uncharacterized LOC23687559	3.53	1.82	3.79e-06	8.22e-05	39	27	21	29	104	78	130	104
AaeL_AAEL002980	5576713	U1 small nuclear ribonucleoprotein A	-2.04	-1.03	0.00248	0.02	298	172	202	224	120	168	56	114.67
AaeL_AAEL002969	5576723	endochitinase	4.18	2.06	0	0	192	196	136	174.67	728	813	733	758
AaeL_AAEL002959	5576724	endochitinase	5.62	2.49	4.07e-11	2.39e-09	17	24	16	19	111	113	107	110.33
AaeL_AAEL012786	5576791	puromycin-sensitive aminopeptidase-like protein	2.27	1.18	0.00133	0.01	66	44	47	52.33	135	94	134	121
AaeL_AAEL003028	5576888	glycine receptor subunit alpha-2	2.49	1.32	0.00458	0.04	11	13	12	12	34	33	26	31
AaeL_AAEL003029	5576892	uncharacterized LOC5576892, transcript variant X2	3.82	1.93	0.0005	0.00608	8	7	8	7.67	17	29	42	29.33
AaeL_AAEL003235	5577601	larval cuticle protein LCP-30	2.58	1.37	3.66e-15	3.88e-13	543	343	487	457.67	1286	1614	775	1225
AaeL_AAEL003259	5577606	endocuticle structural glycoprotein ABD-4	2.15	1.11	0.00264	0.02	41	41	47	43	145	81	66	97.33
AaeL_AAEL003215	5577622	Discontinued gene ID or Uncharacterized protein	7.86	2.98	0.000328	0.00423	0	18	0	6	17	66	78	53.67
AAEL801267	5577658	melanization protease 1	4.23	2.08	1.32e-14	1.31e-12	91	56	96	81	322	348	364	344.67
CLIPB13B	5577659	melanization protease 1, transcript variant X1	4.76	2.25	4.19e-06	8.95e-05	10	8	14	10.67	51	67	40	52.67
AAEL801262	5577661	transmembrane protease serine 9	5.61	2.49	1.76e-09	7.68e-08	17	10	15	14	65	100	76	80.33
AaeL_AAEL003521	5578334	Discontinued gene ID or Uncharacterized protein	2.22	1.15	0.00136	0.01	67	34	58	53	130	140	94	121.33
AaeL_AAEL003766	5578921	uncharacterized LOC5578921	3.58	1.84	5.42e-12	3.61e-10	127	73	90	96.67	434	369	271	358
AaeL_AAEL003946	5563782	28S ribosomal protein S33, mitochondrial	-101.56	-6.67	3.7e-07	1.04e-05	71	24	44	46.33	0	1	0	0.33
AaeL_AAEL004191	5564254	selenocysteine-specific elongation factor	2.03	1.02	0.000221	0.00302	117	73	81	90.33	211	175	178	188
AaeL_AAEL004278	5564510	cytochrome b5-related protein	5.96	2.57	0	0	526	283	310	373	2108	2761	1942	2270.33
AaeL_AAEL004509	5564939	kynurenine formamidase	2.41	1.27	0.000533	0.00641	52	51	41	48	163	105	95	121
AaeL_AAEL004501	5564925	S-adenosylmethionine synthase, transcript variant X2	2.36	1.24	0	0	27411	21527	26261	25066.3	62765	59602	58425	60264
AaeL_AAEL004498	5564937	Discontinued gene ID or Uncharacterized protein	3.73	1.9	3e-10	1.53e-08	77	60	62	66.33	252	261	248	253.67
AaeL_AAEL004537	5564998	Discontinued gene ID or Uncharacterized protein	-5.65	-2.5	0	0	419	441	668	509.33	112	48	112	90.67
CLIPC5B	5564988	serine protease persephone, transcript variant X1	2.17	1.11	0.000138	0.00201	94	57	71	74	174	179	142	165
AaeL_AAEL004728	5565322	homocysteine S-methyltransferase, transcript variant X1	-2.42	-1.27	1.4e-09	6.27e-08	449	440	606	498.33	241	215	181	212.33
AaeL_AAEL017122	23687542	Discontinued gene ID or Uncharacterized protein	2.03	1.02	0.00017	0.00241	169	126	98	131	285	279	259	274.33
AaeL_AAEL014842	5565403	Discontinued gene ID or Uncharacterized protein	2.1	1.07	0.00276	0.03	25	35	36	32	66	87	56	69.67
DPT1	5565542	uncharacterized LOC5565542	31.7	4.99	0.000244	0.00329	1	0	0	0.33	16	11	17	14.67
AaeL_AAEL004899	5565646	uncharacterized LOC5565646	4.2	2.07	1.53e-06	3.67e-05	18	23	11	17.33	124	56	56	78.67
AaeL_AAEL000712	5565895	uncharacterized LOC5565895, transcript variant X1	2.46	1.3	0.000655	0.00765	48	73	31	50.67	162	139	103	134.67
AaeL_AAEL000701	5565919	39S ribosomal protein L4, mitochondrial	438.21	8.78	0.000338	0.00435	0	0	0	0	71	31	59	53.67
AaeL_AAEL005336	5566353	D-3-phosphoglycerate dehydrogenase	2.81	1.49	5.18e-11	3e-09	354	203	156	237.67	704	711	645	686.67
AaeL_AAEL005332	5566354	Discontinued gene ID or Uncharacterized protein	5.16	2.37	0	0	584	1065	499	716	3641	4059	4091	3930.33
AaeL_AAEL005675	5566831	Discontinued gene ID or Uncharacterized protein	5.51	2.46	0.00117	0.01	2	7	0	3	24	9	22	18.33
AaeL_AAEL005672	5566826	adenosine deaminase 2, transcript variant X1	6.07	2.6	2.05e-14	1.98e-12	105	147	43	98.33	944	527	502	657.67
AaeL_AAEL006004	5567333	uncharacterized LOC5567333	2.85	1.51	6.99e-15	7.1e-13	329	324	243	298.67	816	938	889	881
AaeL_AAEL006216	5567620	glycogen-binding subunit 76A, transcript variant X12	2.55	1.35	1.93e-08	6.84e-07	200	176	157	177.67	521	547	350	472.67
AaeL_AAEL006219	5567622	heparan sulfate 2-O-sulfotransferase pipe	4.4	2.14	0.00411	0.03	2	5	2	3	20	15	7	14
AaeL_AAEL000101	5567779	luciferin 4-monooxygenase	2.33	1.22	0.000626	0.00737	66	48	42	52	135	126	114	125
AaeL_AAEL017443	23687863	4-coumarate--CoA ligase 1	2.52	1.33	0.00239	0.02	19	20	19	19.33	53	48	50	50.33
AaeL_AAEL000119	5567781	4-coumarate--CoA ligase 1	2.71	1.44	4.72e-05	0.000784	36	38	29	34.33	90	114	84	96
AaeL_AAEL000125	5567798	Discontinued gene ID or Uncharacterized protein	-6.83	-2.77	0.00101	0.01	99	11	41	50.33	24	0	0	8
AaeL_AAEL006408	5567955	uncharacterized LOC5567955	4.94	2.3	2.14e-08	7.53e-07	52	155	35	80.67	575	389	377	447
AaeL_AAEL006423	5567953	uncharacterized LOC5567953	4.76	2.25	6.82e-07	1.8e-05	81	211	25	105.67	683	520	499	567.33
AaeL_AAEL006406	5567957	Discontinued gene ID or Uncharacterized protein	6.91	2.79	2.01e-07	5.98e-06	32	124	8	54.67	615	397	312	441.33
AaeL_AAEL006417	5567956	37 kDa salivary gland allergen Aed a 2-like	7.83	2.97	4.38e-11	2.56e-09	333	719	64	372	4146	3135	2616	3299
ALL2_AEDAE	5567958	37 kDa salivary gland allergen Aed a 2	6.28	2.65	3.66e-07	1.03e-05	225	57	11	97.67	806	686	430	640.67
AAEL801216	5568079	cytidine deaminase	2.12	1.08	1.01e-06	2.54e-05	235	159	264	219.33	512	469	445	475.33
AaeL_AAEL006576	5568133	venom protease	6.36	2.67	0	0	268	254	192	238	1430	2020	1295	1581.67
AaeL_AAEL006585	5568135	serine protease easter	5.71	2.51	8.49e-08	2.72e-06	25	11	28	21.33	52	172	133	119
AaeL_AAEL006586	5568137	serine protease easter	5.89	2.56	3.89e-15	4.06e-13	36	29	33	32.67	236	155	202	197.67
AaeL_AAEL006568	5568136	serine protease easter	6.72	2.75	0	0	41	33	34	36	373	223	171	255.67
AaeL_AAEL006624	5568172	uncharacterized LOC5568172	3.53	1.82	0.000378	0.00477	8	15	7	10	43	42	25	36.67
AaeL_AAEL006607	5568173	uncharacterized LOC5568173	2.13	1.09	0.000445	0.00549	133	107	79	106.33	277	272	168	239
AaeL_AAEL006617	5568175	uncharacterized LOC5568175	3.79	1.92	0	0	128	117	134	126.33	480	482	504	488.67
AaeL_AAEL006971	5568623	uncharacterized LOC5568623	5.68	2.51	1.11e-16	1.45e-14	79	52	70	67	340	337	464	380.33
AaeL_AAEL006962	5568624	uncharacterized LOC5568624	4.38	2.13	0	0	256	262	165	227.67	973	1114	1030	1039
AaeL_AAEL001159	5568799	ribonuclease Oy	2.36	1.24	1.98e-09	8.52e-08	300	363	229	297.33	733	718	748	733
AaeL_AAEL001194	5568814	fatty acid synthase	2.69	1.43	0	0	6065	4425	7232	5907.33	18807	20648	9933	16462.7
AaeL_AAEL017083	23687503	Discontinued gene ID or Uncharacterized protein	2.04	1.03	7.77e-16	9.24e-14	2598	1743	1941	2094	4989	4354	3845	4396
AaeL_AAEL017023	23687443	CD109 antigen, transcript variant X1	5.98	2.58	0	0	316	305	221	280.67	1137	1681	2255	1691
AaeL_AAEL007231	5568946	Discontinued gene ID or Uncharacterized protein	8.8	3.14	7.97e-11	4.43e-09	8	8	7	7.67	66	87	58	70.33
AaeL_AAEL007502	5569248	homeobox protein caupolican	2.14	1.1	0.00526	0.04	60	55	27	47.33	118	125	79	107.33
AaeL_AAEL007635	5569429	protein TEX261	-4.07	-2.03	0.00131	0.01	73	26	121	73.33	0	35	16	17
AaeL_AAEL001232	5569443	uncharacterized peptidase C1-like protein F26E4.3, transcript variant X2	2.01	1.01	1.26e-05	0.00024	217	204	208	209.67	398	537	370	435
AaeL_AAEL007653	5569474	allantoinase	2.31	1.21	9.63e-13	7.2e-11	1609	988	1076	1224.33	3785	3200	1918	2967.67
AaeL_AAEL008222	5570298	pancreatic lipase-related protein 2	3.42	1.77	0.00343	0.03	3	6	8	5.67	17	13	29	19.67
AaeL_AAEL017093	23687513	Discontinued gene ID or Uncharacterized protein	2.52	1.33	1.96e-05	0.000359	73	57	54	61.33	183	198	104	161.67
AaeL_AAEL008285	5570385	cuticle protein CP14.6	2.05	1.04	0.00208	0.02	34	31	39	34.67	77	89	54	73.33
AaeL_AAEL008485	5570664	27 kDa hemolymph protein	3.14	1.65	0	0	165	234	222	207	858	676	525	686.33
AaeL_AAEL008473	5570678	Golgi-associated plant pathogenesis-related protein 1	8.45	3.08	0	0	140	125	169	144.67	1090	811	1716	1205.67
AaeL_AAEL008471	5570682	Discontinued gene ID or Uncharacterized protein	2.82	1.5	7.75e-07	2e-05	108	83	77	89.33	260	254	261	258.33
AaeL_AAEL008646	5570871	angiopoietin-related protein 1	2.57	1.36	0.00146	0.01	61	31	33	41.67	71	107	140	106
AaeL_AAEL008766	5571040	uncharacterized LOC5571040	4.94	2.3	9.59e-06	0.000189	7	15	6	9.33	65	47	34	48.67
AaeL_AAEL008773	5571044	laminin subunit alpha	3.45	1.79	0	0	502	304	341	382.33	1503	1440	1133	1358.67
AaeL_AAEL009459	5571984	Discontinued gene ID or Uncharacterized protein	2.78	1.48	0.000216	0.00297	57	32	20	36.33	113	120	83	105.33
AaeL_AAEL009513	5572103	proton-coupled folate transporter, transcript variant X2	3.91	1.97	1.56e-09	6.88e-08	124	93	43	86.67	349	401	315	355
AaeL_AAEL001757	5572289	iduronate 2-sulfatase	3.35	1.74	3.15e-06	6.95e-05	28	32	34	31.33	120	139	70	109.67
AaeL_AAEL001771	5572302	Discontinued gene ID or Uncharacterized protein	6.02	2.59	3.35e-05	0.00058	4	6	1	3.67	26	19	25	23.33
AaeL_AAEL001794	5572428	CD109 antigen	5.24	2.39	0	0	268	253	154	225	949	1163	1493	1201.67
AaeL_AAEL001813	5572453	sodium-coupled monocarboxylate transporter 1, transcript variant X1	2.73	1.45	0.00365	0.03	11	18	11	13.33	34	42	37	37.67
AAEL801243	23687606	ATP-dependent DNA helicase PIF1	-2.19	-1.13	1.88e-12	1.34e-10	1198	1093	1840	1377	724	687	522	644.33
AAEL801245	5572651	eukaryotic translation initiation factor 4E-binding protein 1	2.82	1.49	0	0	1230	897	906	1011	2692	3621	2484	2932.33
AaeL_AAEL010139	5572918	putative defense protein 1	34.42	5.1	0	0	22	33	22	25.67	216	404	1910	843.33
AaeL_AAEL010149	5572924	testicular haploid expressed gene protein	2.2	1.14	0.0019	0.02	74	64	130	89.33	298	255	72	208.33
CYP4AR2	5572942	cytochrome P450 4d2	3.97	1.99	1.09e-07	3.39e-06	40	29	25	31.33	138	128	119	128.33
AaeL_AAEL010152	5572937	uncharacterized LOC5572937, transcript variant X1	2.67	1.42	0.00106	0.01	43	49	20	37.33	73	117	120	103.33
AaeL_AAEL010153	5572940	protein bicaudal C, transcript variant X1	-2.81	-1.49	0	0	11717	12519	21462	15232.7	7379	5138	4294	5603.67
AaeL_AAEL010156	5572941	Discontinued gene ID or Uncharacterized protein	-2.32	-1.21	0.00135	0.01	56	53	78	62.33	41	22	20	27.67
AaeL_AAEL010155	5572934	Discontinued gene ID or Uncharacterized protein	-2.89	-1.53	0	0	1408	1429	2433	1756.67	773	608	496	625.67
AaeL_AAEL002076	5573403	Discontinued gene ID or Uncharacterized protein	2.45	1.29	0.00188	0.02	50	34	21	35	54	100	106	86.67
AaeL_AAEL002066	5573405	uncharacterized LOC5573405, transcript variant X4	4.09	2.03	3.54e-07	1.01e-05	10	24	23	19	78	99	66	81
CYP6CB1	5573406	Discontinued gene ID or Uncharacterized protein	2.26	1.18	1.59e-10	8.48e-09	1599	913	1111	1207.67	3762	3222	1616	2866.67
AaeL_AAEL002058	5573415	uncharacterized LOC5573415, transcript variant X5	2	1	0.000844	0.00946	112	85	100	99	206	271	140	205.67
CYP305A5	5573422	probable cytochrome P450 305a1	3.09	1.63	0.000545	0.00651	21	12	12	15	51	55	38	48
AaeL_AAEL002042	5573429	Discontinued gene ID or Uncharacterized protein	3.92	1.97	5.5e-07	1.49e-05	16	20	18	18	65	77	76	72.67
AaeL_AAEL010656	5573677	MAP kinase phosphatase with leucine-rich repeats protein 1	2.32	1.21	2.3e-06	5.29e-05	155	214	196	188.33	651	459	295	468.33
AaeL_AAEL010671	5573680	farnesol dehydrogenase-like	3.29	1.72	0.00378	0.03	7	12	6	8.33	17	18	48	27.67
AaeL_AAEL010678	5573691	uncharacterized LOC5573691	2.49	1.32	0.00623	0.05	46	13	12	23.67	54	62	62	59.33
AaeL_AAEL010653	5573692	putative alpha-L-fucosidase	3.13	1.65	2.51e-09	1.05e-07	70	61	56	62.33	207	239	160	202
CLIPE10	5573848	transmembrane protease serine 9	6.9	2.79	5.56e-11	3.16e-09	21	62	31	38	186	245	384	271.67
AaeL_AAEL010764	5573860	Discontinued gene ID or Uncharacterized protein	7.72	2.95	0	0	86	131	129	115.33	1295	916	636	949
AaeL_AAEL002301	5574170	tryptase, transcript variant X2	6.39	2.68	0	0	126	130	84	113.33	621	778	836	745
AaeL_AAEL002288	5574171	trypsin-3	5.2	2.38	6.66e-16	7.97e-14	68	50	61	59.67	289	355	306	316.67
AaeL_AAEL002283	5574185	uncharacterized LOC5574185, transcript variant X2	5.09	2.35	6.73e-08	2.19e-06	15	41	16	24	160	147	95	134
AaeL_AAEL011093	5574386	homer protein homolog 2, transcript variant X1	-2.24	-1.16	5.52e-10	2.65e-08	518	426	660	534.67	311	219	206	245.33
AaeL_AAEL011097	5574380	uncharacterized LOC5574380	-2.79	-1.48	5.55e-16	6.74e-14	2157	3186	2490	2611	1286	822	869	992.33
AaeL_AAEL011454	5574849	clavesin-2	3.05	1.61	0.00433	0.04	16	2	13	10.33	27	51	18	32
AaeL_AAEL011452	5574847	clavesin-2	4.42	2.14	2.84e-13	2.32e-11	117	89	60	88.67	398	380	430	402.67
AaeL_AAEL011448	5574846	alpha-tocopherol transfer protein-like	3.79	1.92	2.15e-07	6.32e-06	33	29	19	27	97	114	105	105.33
AaeL_AAEL011460	5574845	clavesin-1	5.97	2.58	1.05e-12	7.76e-11	18	16	17	17	114	107	94	105
CTL17	5574856	Discontinued gene ID or Uncharacterized protein	2.41	1.27	0.000875	0.00974	38	51	32	40.33	127	108	73	102.67
AaeL_AAEL017309	23687729	Discontinued gene ID or Uncharacterized protein	2.75	1.46	1.54e-05	0.000288	56	47	43	48.67	174	131	110	138.33
CTLMA12	5574858	perlucin	5.64	2.5	1.02e-08	3.85e-07	21	14	5	13.33	87	77	70	78
CTL14	5574859	perlucin-like protein	4.94	2.3	4.05e-06	8.7e-05	4	15	16	11.67	60	59	60	59.67
AaeL_AAEL002672	5575549	matrix metalloproteinase-19	11.49	3.52	2.94e-09	1.22e-07	6	6	1	4.33	52	70	37	53
AaeL_AAEL002665	5575574	72 kDa type IV collagenase	5.49	2.46	3.14e-14	2.92e-12	45	56	34	45	248	289	235	257.33
AaeL_AAEL002675	5575552	arginase, hepatic	4.44	2.15	0	0	259	123	186	189.33	666	988	864	839.33
AaeL_AAEL002656	5575557	uncharacterized LOC5575557	4.34	2.12	4.42e-07	1.23e-05	34	45	14	31	168	131	133	144
AaeL_AAEL002662	5575559	elongation of very long chain fatty acids protein AAEL008004, transcript variant X2	2.64	1.4	0.00434	0.04	13	6	15	11.33	41	34	18	31
AaeL_AAEL012318	5576084	2-amino-3-ketobutyrate coenzyme A ligase, mitochondrial	3.36	1.75	5.02e-10	2.42e-08	108	105	66	93	367	357	264	329.33
AaeL_AAEL012509	5576416	venom carboxylesterase-6	3.18	1.67	7.24e-14	6.47e-12	219	179	145	181	682	558	551	597
AaeL_AAEL012505	5576417	uncharacterized LOC5576417, transcript variant X1	2.31	1.2	6.28e-07	1.68e-05	1034	550	850	811.33	1350	1470	2620	1813.33
AaeL_AAEL012506	5576418	Discontinued gene ID or Uncharacterized protein	2.88	1.52	5.76e-05	0.000936	139	67	97	101	170	214	451	278.33
AaeL_AAEL002922	5576592	glutamate receptor ionotropic, NMDA 3A	2.84	1.51	0.0035	0.03	12	7	8	9	36	33	12	27
AaeL_AAEL003053	5576981	venom allergen 5	6.17	2.62	3.29e-12	2.27e-10	77	196	38	103.67	906	703	552	720.33
AaeL_AAEL003057	5576983	venom allergen 5	6.85	2.78	2.74e-09	1.14e-07	31	35	3	23	202	192	127	173.67
AaeL_AAEL003072	5577001	Discontinued gene ID or Uncharacterized protein	-2.87	-1.52	0.00465	0.04	23	57	43	41	10	23	12	15
AaeL_AAEL013271	5577560	carcinine transporter	2.46	1.3	0.000163	0.00233	26	30	34	30	84	86	59	76.33
AaeL_AAEL013469	5578036	Discontinued gene ID or Uncharacterized protein	-2.1	-1.07	0.000909	0.01	238	208	319	255	71	179	116	122
AaeL_AAEL013515	5578131	flexible cuticle protein 12	2.04	1.03	0.000144	0.00209	440	168	302	303.33	409	670	728	602.33
AaeL_AAEL003716	5578864	rutC family protein UK114	3.79	1.92	0	0	280	262	254	265.33	1250	1024	858	1044
AaeL_AAEL013984	5579042	uncharacterized LOC5579042	5.16	2.37	0	0	124	108	87	106.33	637	620	457	571.33
AaeL_AAEL013990	5579047	hexamerin-1.1	10.97	3.46	3.33e-16	4.1e-14	8	19	15	14	210	152	122	161.33
AaeL_AAEL014312	5564093	cubilin homolog	8.42	3.07	1.99e-06	4.66e-05	3	1	5	3	39	23	19	27
AaeL_AAEL004120	5564141	MD-2-related lipid-recognition protein	9.59	3.26	0	0	60	71	38	56.33	585	605	511	567
AaeL_AAEL004214	5564334	putative epidermal cell surface receptor, transcript variant X1	2.86	1.52	3.99e-06	8.6e-05	30	27	28	28.33	99	80	72	83.67
AaeL_AAEL004213	5564352	monocarboxylate transporter 7	2.23	1.16	0.00601	0.05	32	18	21	23.67	61	66	37	54.67
AaeL_AAEL000640	5565436	alanine--glyoxylate aminotransferase 2, mitochondrial	2.2	1.14	1.69e-06	4.03e-05	264	218	172	218	498	565	432	498.33
AaeL_AAEL000662	5565416	uncharacterized LOC5565416	40.97	5.36	6.57e-05	0.00105	0	0	1	0.33	21	19	17	19
AaeL_AAEL000642	5565449	maltase A3	2.41	1.27	7.1e-05	0.00113	61	66	60	62.33	216	166	96	159.33
AaeL_AAEL000658	5565419	uncharacterized LOC5565419	3.37	1.75	0.00212	0.02	12	13	3	9.33	59	30	16	35
AaeL_AAEL000650	5565434	leucine-rich repeat-containing protein 15	5.1	2.35	0	0	126	119	68	104.33	518	555	581	551.33
AaeL_AAEL004809	5565507	uncharacterized LOC5565507	6.87	2.78	0	0	162	285	115	187.33	1125	1245	1681	1350.33
CLIPB46	5565977	serine protease easter	3.37	1.75	4.77e-05	0.000791	48	34	18	33.33	86	132	127	115
AaeL_AAEL005091	5565978	uncharacterized LOC5565978, transcript variant X6	2.23	1.16	0.00429	0.04	45	17	20	27.33	74	57	57	62.67
AaeL_AAEL005147	5566047	DNA-binding protein D-ETS-4, transcript variant X2	2.24	1.16	7.88e-05	0.00123	62	89	78	76.33	193	178	160	177
AaeL_AAEL005769	5567033	glucose dehydrogenase [FAD, quinone	3.13	1.64	6.13e-06	0.000126	67	53	38	52.67	114	169	214	165.67
AaeL_AAEL005790	5567037	NADP-dependent malic enzyme, transcript variant X3	2.7	1.43	0	0	3053	3489	4096	3546	11296	12568	6330	10064.7
AaeL_AAEL005768	5567040	uncharacterized LOC5567040	2.24	1.16	7.47e-10	3.53e-08	234	231	269	244.67	548	677	470	565
AaeL_AAEL005787	5567041	serine protease easter	10.3	3.36	1.89e-08	6.71e-07	10	0	5	5	60	41	58	53
AaeL_AAEL005789	5567042	uncharacterized LOC5567042	3.91	1.97	0.00513	0.04	8	3	1	4	12	21	16	16.33
AaeL_AAEL005770	5567045	general odorant-binding protein 99a	4.35	2.12	1.3e-08	4.73e-07	24	25	14	21	117	80	88	95
AaeL_AAEL000961	5567452	uncharacterized LOC5567452	2.76	1.47	0	0	6252	3778	4867	4965.67	15087	16680	10612	14126.3
AaeL_AAEL006248	5567663	chaoptin	5.95	2.57	2.22e-16	2.81e-14	51	68	40	53	293	395	303	330.33
AaeL_AAEL006260	5567672	uncharacterized LOC5567672	4.43	2.15	5.46e-08	1.8e-06	30	33	20	27.67	125	171	91	129
AaeL_AAEL006252	5567683	Discontinued gene ID or Uncharacterized protein	2.84	1.51	5.24e-05	0.000859	24	21	30	25	69	98	53	73.33
AaeL_AAEL006389	5567942	digestive cysteine proteinase 1, transcript variant X1	-2.07	-1.05	1.02e-11	6.61e-10	15353	12801	21813	16655.7	10444	8187	6274	8301.67
AaeL_AAEL017334	23687754	flocculation protein FLO11	3.56	1.83	1.66e-13	1.41e-11	426	197	179	267.33	1123	733	1045	967
AaeL_AAEL001047	5579911	proton-coupled folate transporter	2.55	1.35	6.65e-14	5.98e-12	559	579	427	521.67	1408	1420	1328	1385.33
AaeL_AAEL006660	5568225	probable DNA replication complex GINS protein PSF2	-2.06	-1.04	3.29e-09	1.35e-07	620	569	899	696	439	326	281	348.67
AaeL_AAEL006662	5568226	uncharacterized LOC5568226	15.95	4	0	0	39	31	27	32.33	463	530	580	524.33
AaeL_AAEL006649	5568228	TNF receptor-associated factor 4	2.5	1.32	0.00121	0.01	45	14	21	26.67	80	59	65	68
CYP9J22	5579936	Discontinued gene ID or Uncharacterized protein	3.2	1.68	9.33e-06	0.000185	44	31	21	32	119	107	91	105.67
AaeL_AAEL007126	5568779	facilitated trehalose transporter Tret1-2 homolog, transcript variant X2	2.08	1.05	0.000313	0.00407	120	67	78	88.33	168	232	162	187.33
AaeL_AAEL007131	5568781	facilitated trehalose transporter Tret1	3.28	1.71	0.000639	0.00749	15	9	6	10	32	42	28	34
AaeL_AAEL007128	5568782	facilitated trehalose transporter Tret1	2.72	1.44	4e-08	1.37e-06	144	80	119	114.33	367	367	228	320.67
AaeL_AAEL007139	5568783	facilitated trehalose transporter Tret1	2.37	1.24	0.000637	0.00748	30	25	30	28.33	60	87	60	69
AaeL_AAEL007135	5568784	peroxiredoxin-5, mitochondrial	2	1	4.97e-09	1.98e-07	1865	1382	1508	1585	3065	3663	3008	3245.33
AaeL_AAEL007909	5569753	branched-chain-amino-acid aminotransferase, cytosolic	2.24	1.16	3.61e-10	1.81e-08	521	323	379	407.67	960	971	863	931.33
AaeL_AAEL007905	5569751	Discontinued gene ID or Uncharacterized protein	2.73	1.45	9.32e-05	0.00143	20	28	47	31.67	111	68	87	88.67
AaeL_AAEL000213	5569995	D-amino-acid oxidase	5	2.32	8.84e-08	2.82e-06	16	22	10	16	70	69	108	82.33
AaeL_AAEL000165	5570039	uncharacterized LOC5570039, transcript variant X1	10.93	3.45	0	0	79	74	53	68.67	872	751	704	775.67
AaeL_AAEL000200	5570040	uncharacterized LOC5570040	5.45	2.45	0	0	324	283	198	268.33	1430	1440	1640	1503.33
AaeL_AAEL001328	5570086	uncharacterized LOC5570086, transcript variant X2	4.27	2.09	3.39e-11	2.01e-09	34	49	40	41	194	185	163	180.67
AaeL_AAEL001343	5570087	myb-like protein Q, transcript variant X2	4.26	2.09	8.18e-10	3.84e-08	48	35	30	37.67	153	181	160	164.67
AaeL_AAEL001355	5570088	uncharacterized LOC5570088, transcript variant X1	2.09	1.06	0.000193	0.0027	118	74	92	94.67	204	195	206	201.67
AaeL_AAEL008108	5570133	guanine nucleotide-binding protein subunit beta-2	2.64	1.4	2.58e-06	5.84e-05	82	169	240	163.67	570	506	291	455.67
AaeL_AAEL008099	5570134	procollagen-lysine,2-oxoglutarate 5-dioxygenase 3	3.03	1.6	0	0	380	335	331	348.67	1115	1235	929	1093
AaeL_AAEL017380	23687800	glycine-rich protein 23	6.04	2.59	0.00138	0.01	2	5	0	2.33	10	23	13	15.33
AaeL_AAEL017144	23687564	glycine-rich protein 5	12.03	3.59	0	0	124	243	107	158	1521	1993	2463	1992.33
AaeL_AAEL008106	5570135	keratin, type I cytoskeletal 9	3.63	1.86	0	0	236	245	191	224	777	832	902	837
AaeL_AAEL017345	23687765	hyphally-regulated protein	2.25	1.17	1.25e-13	1.1e-11	578	388	426	464	1210	1007	997	1071.33
AaeL_AAEL008160	5570229	fatty acid synthase	4.02	2.01	0	0	262	267	203	244	1021	1311	766	1032.67
AaeL_AAEL008182	5570231	uncharacterized LOC5570231	-2.26	-1.18	2.22e-16	2.81e-14	4178	3966	6064	4736	2861	1949	1693	2167.67
AaeL_AAEL008658	5570883	chaoptin	2.12	1.08	0.000112	0.00168	202	123	111	145.33	340	333	279	317.33
AaeL_AAEL008861	5571163	uncharacterized LOC5571163	2.74	1.45	0.00199	0.02	43	36	8	29	148	60	55	87.67
AaeL_AAEL008936	5571242	hornerin	9.88	3.3	0	0	54	59	39	50.67	424	544	573	513.67
AaeL_AAEL001594	5571252	zinc finger protein 664	2.72	1.44	1.52e-06	3.65e-05	79	73	56	69.33	199	253	141	197.67
AaeL_AAEL001582	5571294	kinesin-like protein KIF13A, transcript variant X4	2.2	1.14	9.52e-05	0.00145	220	124	133	159	287	352	413	350.67
AaeL_AAEL009263	5571736	uncharacterized LOC5571736, transcript variant X1	-2.38	-1.25	1.28e-14	1.27e-12	4464	4147	7062	5224.33	3166	1908	1729	2267.67
AaeL_AAEL009404	5571916	putative helicase MOV-10	3.78	1.92	1.35e-11	8.64e-10	61	55	45	53.67	210	208	208	208.67
AaeL_AAEL009497	5572080	probable phosphomannomutase	-676.56	-9.4	6.13e-05	0.000988	52	82	121	85	0	0	0	0
AaeL_AAEL009520	5572108	uncharacterized LOC5572108, transcript variant X3	6.98	2.8	0	0	271	230	211	237.33	1202	1797	2002	1667
AaeL_AAEL009562	5572147	uncharacterized LOC5572147	-9.29	-3.22	2.59e-05	0.000461	21	8	39	22.67	2	5	0	2.33
AaeL_AAEL009570	5572155	Discontinued gene ID or Uncharacterized protein	4.23	2.08	0.00447	0.04	3	1	4	2.67	14	12	10	12
AaeL_AAEL009955	5572681	apolipophorins	6.72	2.75	0	0	2347	2311	1877	2178.33	14960	15057	15368	15128.3
AaeL_AAEL010075	5572855	farnesol dehydrogenase-like	4.24	2.08	4.98e-12	3.34e-10	94	64	67	75	478	343	191	337.33
VIT1_AEDAE	5573342	vitellogenin-A1	6.01	2.59	2.45e-05	0.00044	6	11	4	7	30	28	71	43
AaeL_AAEL010431	5573348	Discontinued gene ID or Uncharacterized protein	26.64	4.74	1.04e-07	3.26e-06	0	5	0	1.67	18	29	100	49
AaeL_AAEL010429	5573346	protein G12	13.51	3.76	0.00184	0.02	0	0	3	1	0	9	30	13
AaeL_AAEL010548	5573502	Discontinued gene ID or Uncharacterized protein	3.85	1.95	0.00246	0.02	21	18	0	13	96	32	40	56
AaeL_AAEL010855	5574011	cell division control protein 6 homolog	-2.25	-1.17	4.71e-13	3.71e-11	1204	1090	1918	1404	708	657	545	636.67
AaeL_AAEL002447	5580145	uncharacterized LOC5580145	4.6	2.2	0.000356	0.00452	6	9	1	5.33	19	23	35	25.67
AaeL_AAEL011574	5575018	Discontinued gene ID or Uncharacterized protein	3.17	1.66	2.74e-11	1.66e-09	139	236	283	219.33	997	841	395	744.33
AaeL_AAEL011566	5575017	hemicentin-1	3.71	1.89	0	0	201	182	145	176	718	782	548	682.67
AaeL_AAEL002852	5576224	serine/threonine-protein phosphatase 2A regulatory subunit B'' subunit gamma	-2.02	-1.01	9.04e-05	0.00139	291	264	458	337.67	183	151	173	169
AaeL_AAEL002820	5576232	uncharacterized LOC5576232	-2.07	-1.05	2.25e-09	9.58e-08	785	867	1069	907	539	421	398	452.67
AaeL_AAEL002839	5576236	Discontinued gene ID or Uncharacterized protein	2.02	1.01	0.000616	0.00727	132	81	98	103.67	230	254	164	216
AaeL_AAEL012948	5577030	Discontinued gene ID or Uncharacterized protein	-2.81	-1.49	0.00416	0.03	49	25	27	33.67	21	6	10	12.33
AaeL_AAEL003107	5577059	uncharacterized LOC5577059	4.03	2.01	1.16e-06	2.88e-05	51	59	12	40.67	186	207	141	178
AaeL_AAEL003100	5577063	uncharacterized LOC5577063, transcript variant X2	4.95	2.31	3.23e-10	1.62e-08	47	73	25	48.33	320	244	215	259.67
AaeL_AAEL003093	5577067	elongation of very long chain fatty acids protein 7, transcript variant X1	2.23	1.15	0.00396	0.03	24	29	26	26.33	83	43	57	61
AaeL_AAEL003097	5577064	calmodulin-binding transcription activator 1, transcript variant X7	2.14	1.1	2.83e-05	0.000499	168	125	109	134	378	299	225	300.67
AaeL_AAEL012995	5577091	Discontinued gene ID or Uncharacterized protein	-2.16	-1.11	1.36e-09	6.15e-08	1563	1091	2657	1770.33	960	911	623	831.33
AaeL_AAEL013055	5577167	Discontinued gene ID or Uncharacterized protein	-2.09	-1.06	0.000105	0.00159	251	222	353	275.33	131	186	90	135.67
AaeL_AAEL013053	5577166	Discontinued gene ID or Uncharacterized protein	-2.36	-1.24	9.02e-05	0.00139	185	155	303	214.33	121	105	55	93.67
AaeL_AAEL003150	5577235	alpha-N-acetylglucosaminidase	2.88	1.53	2.23e-06	5.16e-05	46	48	52	48.67	148	162	124	144.67
AaeL_AAEL000457	5577335	MORN repeat-containing protein 4, transcript variant X1	2.65	1.4	5.94e-06	0.000122	53	70	79	67.33	204	245	114	187.67
AaeL_AAEL000425	5577344	flap endonuclease GEN	-2.16	-1.11	4.14e-06	8.87e-05	374	437	533	448	213	239	190	214
AaeL_AAEL000438	5577347	epoxide hydrolase 4, transcript variant X2	3.74	1.9	1.08e-11	6.91e-10	58	49	75	60.67	250	259	192	233.67
AaeL_AAEL000471	5577357	monocarboxylate transporter 5	2.91	1.54	4.23e-11	2.48e-09	330	210	141	227	820	649	601	690
AaeL_AAEL000420	5577378	cathepsin O	4.62	2.21	5.28e-08	1.75e-06	19	12	15	15.33	75	78	67	73.33
AaeL_AAEL003286	5577763	membrane-bound alkaline phosphatase	2.3	1.2	1.81e-09	7.84e-08	387	270	323	326.67	581	967	732	760
AaeL_AAEL003322	5577768	serine/threonine-protein phosphatase rdgC, transcript variant X1	2.3	1.2	0.00514	0.04	28	17	22	22.33	48	70	41	53
AaeL_AAEL003299	5577775	uncharacterized LOC5577775	14.21	3.83	0	0	32	55	34	40.33	506	536	731	591
AaeL_AAEL003365	5578010	acylpyruvase FAHD1, mitochondrial	2.01	1.01	9.73e-05	0.00148	276	132	150	186	383	377	376	378.67
AaeL_AAEL003363	5578011	phospholipid phosphatase 5	2.95	1.56	1.68e-11	1.05e-09	178	129	124	143.67	530	415	372	439
AaeL_AAEL003435	5578080	uncharacterized LOC5578080	-2.26	-1.18	1.84e-12	1.32e-10	798	662	1000	820	443	326	344	371
AaeL_AAEL003413	5578083	spondin-1	6.17	2.63	0	0	186	179	135	166.67	1076	1115	1009	1066.67
AaeL_AAEL003405	5578105	regulator of microtubule dynamics protein 1	4.67	2.22	0	0	159	256	208	207.67	1225	1248	651	1041.33
AaeL_AAEL003443	5578114	L-threonine 3-dehydrogenase, mitochondrial	2.26	1.17	1.15e-09	5.29e-08	934	691	465	696.67	1638	1742	1515	1631.67
AaeL_AAEL017467	23687887	chorion peroxidase	3.84	1.94	0.000187	0.00263	5	12	5	7.33	32	28	28	29.33
AaeL_AAEL000489	5578476	serine/threonine-protein kinase PAK 1	2.28	1.19	0.000718	0.00826	30	26	31	29	69	72	64	68.33
TRY5_AEDAE	5578510	trypsin 5G1	15.52	3.96	0.000832	0.00935	1	0	2	1	2	3	40	15
AaeL_AAEL013706	5578508	Discontinued gene ID or Uncharacterized protein	6.28	2.65	0.000182	0.00257	63	3	12	26	48	69	321	146
AaeL_AAEL013714	5578500	Discontinued gene ID or Uncharacterized protein	5.39	2.43	0.000118	0.00176	80	16	28	41.33	53	68	477	199.33
AaeL_AAEL013715	5578507	trypsin 5G1-like	7.05	2.82	7.51e-05	0.00118	51	3	13	22.33	37	66	317	140
AaeL_AAEL013707	5578506	trypsin 5G1-like	6.24	2.64	1.98e-06	4.63e-05	72	14	14	33.33	89	122	371	194
SRPN17	5578738	glia-derived nexin	2.45	1.3	4.07e-08	1.39e-06	198	176	169	181	445	513	415	457.67
AaeL_AAEL003688	5578768	uncharacterized LOC5578768	-2.13	-1.09	6.64e-14	5.98e-12	3962	3809	6008	4593	2898	2052	1750	2233.33
AaeL_AAEL003699	5578770	Discontinued gene ID or Uncharacterized protein	4.67	2.22	3.47e-09	1.41e-07	35	67	45	49	184	183	333	233.33
AaeL_AAEL003655	5578771	Discontinued gene ID or Uncharacterized protein	6.97	2.8	1.47e-09	6.55e-08	71	47	6	41.33	346	313	263	307.33
AaeL_AAEL003694	5578772	Discontinued gene ID or Uncharacterized protein	13.8	3.79	7.21e-09	2.79e-07	3	6	0	3	51	53	29	44.33
AaeL_AAEL015683	5578778	histone H2B	-3.02	-1.6	1.39e-06	3.37e-05	313	231	457	333.67	194	99	55	116
AaeL_AAEL003687	5578779	histone H2A	-3.59	-1.84	1.11e-16	1.45e-14	1223	911	2441	1525	631	320	342	431
AaeL_AAEL015684	5578781	histone H1	-2.75	-1.46	2.32e-14	2.22e-12	4000	4043	8647	5563.33	2862	1986	1404	2084
AaeL_AAEL003685	5578783	histone H3	-2.07	-1.05	1.82e-07	5.46e-06	664	712	1193	856.33	597	367	321	428.33
AaeL_AAEL003673	5578784	histone H4	-3.36	-1.75	2.73e-08	9.46e-07	218	357	625	400	150	92	121	121
AaeL_AAEL003689	5578785	histone H4	-2.63	-1.39	8.88e-16	1.05e-13	2208	1375	3256	2279.67	1102	823	710	878.33
AaeL_AAEL003659	5578786	histone H3	-2.38	-1.25	2.26e-09	9.59e-08	1059	785	1959	1267.67	776	492	370	546
AaeL_AAEL003669	5578787	histone H2A	-2.73	-1.45	0	0	1510	976	1993	1493	698	518	451	555.67
AaeL_AAEL015682	5578788	histone H2B	-2.33	-1.22	8.34e-12	5.44e-10	2698	2033	4186	2972.33	1759	1230	942	1310.33
GNBPB5	5579191	beta-1,3-glucan-binding protein	2.94	1.56	0.00292	0.03	15	18	8	13.67	43	66	21	43.33
GNBPB1	5579192	beta-1,3-glucan-binding protein	2.75	1.46	1.42e-07	4.34e-06	190	125	96	137	455	401	322	392.67
AaeL_AAEL003890	5579193	probable cytochrome P450 28a5	4.82	2.27	1.68e-05	0.000311	23	5	10	12.67	49	103	36	62.67
CTLMA15	5563672	C-type lectin 37Da	16.19	4.02	1.93e-09	8.33e-08	3	5	0	2.67	50	51	38	46.33
AaeL_AAEL000530	5563679	esterase B1	3.86	1.95	1.56e-10	8.34e-09	67	44	38	49.67	219	202	172	197.67
CTL25	5563674	perlucin	6.75	2.75	1.81e-07	5.43e-06	90	76	3	56.33	457	446	336	413
CTL16	5563675	C-type lectin 37Db	4.1	2.04	2.42e-06	5.52e-05	146	127	19	97.33	465	454	370	429.67
AaeL_AAEL000546	5563676	cholinesterase 2	4.17	2.06	6.87e-12	4.53e-10	60	51	70	60.33	349	238	197	261.33
AaeL_AAEL000532	5563680	uncharacterized LOC5563680, transcript variant X1	4.63	2.21	9.1e-05	0.0014	37	22	11	23.33	133	21	172	108.67
SRPN16	5563808	serine protease inhibitor 28Dc	2.18	1.13	0.00167	0.02	41	38	49	42.67	84	105	97	95.33
CLIPB25	5563806	melanization protease 1	2.57	1.36	7.36e-05	0.00116	28	25	31	28	86	78	59	74.33
CLIPB24	5563809	melanization protease 1, transcript variant X1	3.12	1.64	1.97e-05	0.00036	29	44	26	33	133	101	90	108
AaeL_AAEL014144	5563810	tetratricopeptide repeat protein 28	-2.61	-1.39	3.01e-05	0.000526	173	171	164	169.33	118	49	41	69.33
AaeL_AAEL003969	5579652	ALK tyrosine kinase receptor, transcript variant X2	2.45	1.29	0.00452	0.04	19	27	16	20.67	64	68	30	54
AAEL801113	5563856	receptor-type tyrosine-protein phosphatase kappa, transcript variant X2	-2.92	-1.55	4.77e-12	3.22e-10	953	893	2396	1414	600	476	390	488.67
AaeL_AAEL014206	5563885	Discontinued gene ID or Uncharacterized protein	3.86	1.95	0.000247	0.00333	12	8	5	8.33	23	39	37	33
AaeL_AAEL014226	5579527	uncharacterized LOC5579527, transcript variant X1	2.53	1.34	9.79e-07	2.47e-05	77	76	81	78	219	243	151	204.33
AaeL_AAEL014234	5563931	uncharacterized LOC5563931	3.37	1.75	1.33e-08	4.84e-07	68	57	46	57	217	255	133	201.67
AaeL_AAEL004036	5563975	glucose dehydrogenase [FAD, quinone	-2.43	-1.28	0.000842	0.00944	54	73	60	62.33	31	24	25	26.67
AAEL801129	5564021	ribonuclease H2 subunit B	-2.02	-1.02	5.76e-09	2.27e-07	625	459	639	574.33	360	284	233	292.33
AAEL801130	5564022	deoxycytidylate deaminase	-2.36	-1.24	8.92e-07	2.27e-05	311	245	276	277.33	116	139	107	120.67
AaeL_AAEL004061	5564067	acetylcholine receptor subunit alpha-like	3.59	1.85	0.00479	0.04	5	6	8	6.33	24	46	4	24.67
AaeL_AAEL004051	5564050	Discontinued gene ID or Uncharacterized protein	-4.81	-2.27	0.000189	0.00264	25	21	16	20.67	8	3	2	4.33
AaeL_AAEL004130	5564180	GS homeobox 1	-3.68	-1.88	0.00167	0.02	25	27	14	22	8	10	1	6.33
AaeL_AAEL004135	5564173	Discontinued gene ID or Uncharacterized protein	2.78	1.48	0.00415	0.03	12	7	7	8.67	33	31	12	25.33
AaeL_AAEL004134	5564162	Discontinued gene ID or Uncharacterized protein	-69.95	-6.13	5.44e-08	1.8e-06	5	2	401	136	0	4	1	1.67
AaeL_AAEL017517	23687937	Discontinued gene ID or Uncharacterized protein	4.71	2.24	5.09e-08	1.7e-06	73	23	97	64.33	302	487	133	307.33
AaeL_AAEL014355	5564194	uncharacterized LOC5564194	2.01	1.01	0.00325	0.03	38	32	31	33.67	72	71	66	69.67
CLIPB15	5564201	serine protease easter	5.48	2.45	3.14e-08	1.08e-06	28	31	14	24.33	133	91	187	137
AaeL_AAEL014353	5564199	serine protease easter	5.69	2.51	0.00239	0.02	1	1	4	2	7	14	15	12
AaeL_AAEL014350	5564198	Discontinued gene ID or Uncharacterized protein	4.35	2.12	0.00536	0.04	5	2	1	2.67	9	14	14	12.33
CLIPB43	5564204	serine protease easter	4.21	2.07	4.53e-05	0.000757	20	10	6	12	55	53	49	52.33
AaeL_AAEL014361	5564209	fatty-acid amide hydrolase 2	3.51	1.81	3.04e-08	1.05e-06	79	42	46	55.67	190	287	131	202.67
CTLMA14	5564288	collectin-11	4.88	2.29	0.00369	0.03	6	4	0	3.33	7	17	26	16.67
AaeL_AAEL014386	5564283	serine protease easter	30.31	4.92	1.43e-09	6.39e-08	3	0	1	1.33	51	36	48	45
AaeL_AAEL014419	5564386	cuticle protein CP14.6	3.17	1.66	5.19e-05	0.000852	43	20	11	24.67	85	87	71	81
GSTT4	5564405	glutathione S-transferase theta-1	2.24	1.16	0.000865	0.00966	55	46	62	54.33	139	152	86	125.67
AaeL_AAEL004230	5564409	pheromone-processing carboxypeptidase KEX1, transcript variant X2	2.46	1.3	1.78e-15	1.91e-13	543	464	392	466.33	1189	1407	992	1196
AaeL_AAEL014426	5564415	glycine dehydrogenase (decarboxylating), mitochondrial	6.87	2.78	0	0	111	111	58	93.33	662	753	606	673.67
AaeL_AAEL004313	5564542	FK506-binding protein 2, transcript variant X1	2.33	1.22	9.71e-06	0.000191	253	120	134	169	390	338	455	394.33
AaeL_AAEL004319	5564544	epidermal growth factor receptor, transcript variant X2	2.07	1.05	1.71e-06	4.05e-05	248	190	226	221.33	483	494	432	469.67
AaeL_AAEL014510	5564563	protein sprouty, transcript variant X1	2.03	1.02	0.00323	0.03	49	41	42	44	112	95	69	92
AaeL_AAEL014516	5564567	seminal metalloprotease 1	2.02	1.01	0.0055	0.04	6007	2284	1055	3115.33	5064	9144	5180	6462.67
AaeL_AAEL004342	5564586	general odorant-binding protein 99b	5.95	2.57	2.36e-12	1.65e-10	52	14	36	34	247	259	119	208.33
AaeL_AAEL004341	5564575	esterase B1	5.99	2.58	1.29e-09	5.85e-08	20	18	9	15.67	90	153	57	100
AaeL_AAEL014524	5564603	DNA replication licensing factor MCM4	-2.13	-1.09	2.42e-12	1.69e-10	1329	1261	1952	1514	855	695	637	729
AaeL_AAEL014526	5564606	sideroflexin-1	2.08	1.06	2.92e-11	1.75e-09	505	477	461	481	1146	1029	933	1036
AaeL_AAEL014538	5564620	Discontinued gene ID or Uncharacterized protein	15.93	3.99	0.00618	0.05	0	0	1	0.33	4	16	2	7.33
AaeL_AAEL014551	5564668	pancreatic lipase-related protein 2	3.92	1.97	4.21e-07	1.17e-05	38	41	21	33.33	146	134	128	136
AaeL_AAEL014556	5564672	2-oxo-4-hydroxy-4-carboxy-5-ureidoimidazoline decarboxylase	4.54	2.18	6.79e-05	0.00108	7	25	4	12	79	51	53	61
AaeL_AAEL014559	5564674	uncharacterized LOC5564674, transcript variant X3	2.01	1	0.00409	0.03	54	26	28	36	77	85	61	74.33
AaeL_AAEL014600	5564745	4-hydroxyphenylpyruvate dioxygenase	2.76	1.46	0.000612	0.00723	67	23	31	40.33	89	158	91	112.67
AaeL_AAEL014619	5564748	probable cytochrome P450 9f2	2.57	1.36	2.57e-05	0.000458	85	82	40	69	226	160	176	187.33
AaeL_AAEL004466	5564886	uncharacterized LOC5564886	7.32	2.87	0.000891	0.00988	1	4	0	1.67	16	17	7	13.33
AaeL_AAEL014650	5564903	mucin-5AC, transcript variant X1	2.15	1.11	0.00155	0.02	63	43	55	53.67	129	130	98	119
AaeL_AAEL014662	5564950	acyl-CoA synthetase family member 2, mitochondrial	3.22	1.69	0.00188	0.02	11	7	5	7.67	41	14	23	26
AaeL_AAEL014707	5565030	2-hydroxyacyl-CoA lyase 1	-2.7	-1.43	0.000322	0.00417	263	112	250	208.33	29	124	73	75.33
AaeL_AAEL014719	5565084	pyrimidine-specific ribonucleoside hydrolase RihA	2.1	1.07	0.000238	0.00323	119	91	93	101	246	243	168	219
AaeL_AAEL014722	5565086	Discontinued gene ID or Uncharacterized protein	-2.22	-1.15	0.00265	0.02	184	58	161	134.33	62	89	33	61.33
AaeL_AAEL014724	5565089	Discontinued gene ID or Uncharacterized protein	4.89	2.29	3.25e-05	0.000564	12	3	3	6	40	31	21	30.67
AaeL_AAEL004591	5565107	uncharacterized LOC5565107	16.74	4.07	1.58e-11	9.93e-10	2	7	3	4	50	65	94	69.67
AaeL_AAEL004588	5565111	uncharacterized LOC5565111	3.23	1.69	3.69e-05	0.000628	41	23	10	24.67	78	101	70	83
AaeL_AAEL014754	5565198	cytochrome b5	2.17	1.12	0.00105	0.01	47	31	37	38.33	97	98	62	85.67
AaeL_AAEL014756	5565196	Discontinued gene ID or Uncharacterized protein	2.6	1.38	0.000216	0.00297	92	68	31	63.67	240	113	171	174.67
AaeL_AAEL004669	5565217	protein Fe65 homolog, transcript variant X10	2.19	1.13	0.00172	0.02	60	32	51	47.67	105	117	100	107.33
AaeL_AAEL004667	5565231	uncharacterized LOC5565231	4.07	2.03	4.47e-09	1.79e-07	55	82	50	62.33	279	235	282	265.33
AaeL_AAEL004658	5565208	serine-rich adhesin for platelets, transcript variant X1	2.16	1.11	4.63e-12	3.14e-10	668	552	525	581.67	1512	1258	1149	1306.33
ASSY_AEDAE	5565274	argininosuccinate synthase	8.12	3.02	5.13e-13	4.03e-11	18	29	9	18.67	157	172	153	160.67
AaeL_AAEL014798	5565281	L-xylulose reductase	2.1	1.07	0.00481	0.04	56	48	37	47	106	120	81	102.33
AaeL_AAEL017262	23687682	protein snwA	2.45	1.3	0.000115	0.00172	67	90	169	108.67	360	314	161	278.33
AaeL_AAEL014846	5565408	innexin inx1, transcript variant X1	2.54	1.35	6.87e-07	1.81e-05	140	125	109	124.67	382	339	265	328.67
AaeL_AAEL014847	5565409	innexin inx2, transcript variant X2	2.13	1.09	3.21e-14	2.96e-12	1481	1190	1146	1272.33	2935	2861	2597	2797.67
AaeL_AAEL014855	5565479	uncharacterized LOC5565479	11.35	3.5	0	0	57	31	38	42	338	756	368	487.33
AaeL_AAEL014875	5565524	Discontinued gene ID or Uncharacterized protein	-3.23	-1.69	0.00526	0.04	124	25	86	78.33	21	53	1	25
AaeL_AAEL014914	5565632	Discontinued gene ID or Uncharacterized protein	2.02	1.02	0.000115	0.00171	155	144	155	151.33	333	311	301	315
AaeL_AAEL014909	5565630	uncharacterized LOC5565630	3.77	1.92	7.7e-07	1.99e-05	40	17	16	24.33	99	85	97	93.67
AaeL_AAEL014924	5565642	Discontinued gene ID or Uncharacterized protein	-2.92	-1.55	3.46e-06	7.56e-05	119	149	317	195	68	82	53	67.67
AaeL_AAEL014937	5565675	uncharacterized LOC5565675, transcript variant X1	4.74	2.25	2.12e-06	4.94e-05	44	22	22	29.33	186	51	184	140.33
AaeL_AAEL004932	5565688	fibroblast growth factor receptor homolog 1, transcript variant X1	-3.6	-1.85	0	0	2055	3047	3997	3033	1123	763	747	877.67
AaeL_AAEL004918	5565690	brain tumor protein, transcript variant X3	-2.23	-1.16	4.19e-12	2.85e-10	4737	4900	8243	5960	3691	2555	2045	2763.67
AaeL_AAEL004935	5565696	neuronal acetylcholine receptor subunit alpha-5	3.65	1.87	0.00532	0.04	4	6	2	4	18	14	14	15.33
AaeL_AAEL014945	5565705	aprataxin-like protein, transcript variant X1	2.49	1.32	0.00636	0.05	17	10	13	13.33	30	46	27	34.33
SPZ3B	5565708	protein spaetzle 3, transcript variant X2	4.18	2.06	5.36e-05	0.000878	15	7	7	9.67	42	48	36	42
CYP6AK1	5565728	probable cytochrome P450 6g2, transcript variant X1	2.94	1.56	3.3e-08	1.14e-06	93	55	71	73	237	228	198	221
AaeL_AAEL014964	5565753	uncharacterized LOC5565753	4.91	2.3	0.000798	0.00902	2	4	4	3.33	14	21	17	17.33
AaeL_AAEL014965	5565754	RNA-binding protein Nova-1, transcript variant X7	2.19	1.13	5.91e-06	0.000121	246	183	141	190	457	457	381	431.67
AaeL_AAEL004976	5565767	uncharacterized LOC5565767	-2.18	-1.12	3.33e-16	4.1e-14	5401	4724	7233	5786	3162	2541	2437	2713.33
AaeL_AAEL004969	5565763	uncharacterized LOC5565763, transcript variant X2	5.52	2.47	0	0	538	417	344	433	2580	2497	2335	2470.67
AaeL_AAEL014972	5565788	facilitated trehalose transporter Tret1, transcript variant X3	4.93	2.3	0.00189	0.02	4	3	1	2.67	13	17	12	14
AaeL_AAEL014978	5565790	adult-specific cuticular protein ACP-20	4.31	2.11	0.000353	0.00449	7	10	3	6.67	34	49	12	31.67
AaeL_AAEL005004	5565803	Discontinued gene ID or Uncharacterized protein	9.69	3.28	3.33e-16	4.1e-14	12	7	16	11.67	116	128	108	117.33
AaeL_AAEL004999	5565798	uncharacterized LOC5565798	2.14	1.1	5.29e-05	0.000867	90	82	92	88	189	204	187	193.33
AaeL_AAEL005008	5565804	aquaporin, transcript variant X1	2.49	1.32	1.79e-12	1.29e-10	563	279	401	414.33	1015	1215	912	1047.33
AaeL_AAEL005044	5565838	uncharacterized LOC5565838, transcript variant X3	2.67	1.42	5.17e-05	0.000851	80	43	36	53	192	158	96	148.67
RL23_AEDAE_a	5565866	Discontinued gene ID or Uncharacterized protein	4.93	2.3	0.00346	0.03	160	1770	175	701.67	3787	203	7275	3755
AaeL_AAEL015019	5565969	protein artichoke	42.54	5.41	1.3e-07	4.01e-06	0	0	2	0.67	45	27	31	34.33
AaeL_AAEL005112	5566024	esterase B1	3.18	1.67	2.58e-07	7.52e-06	57	52	37	48.67	187	163	130	160
AaeL_AAEL005120	5566018	zinc finger protein GLI2	2.2	1.14	3.67e-05	0.000626	162	157	119	146	390	297	317	334.67
AaeL_AAEL005124	5566013	Discontinued gene ID or Uncharacterized protein	-2.73	-1.45	0.00499	0.04	29	43	77	49.67	20	8	26	18
AaeL_AAEL005117	5566017	Discontinued gene ID or Uncharacterized protein	2.15	1.1	0.00384	0.03	64	34	24	40.67	97	79	93	89.67
AaeL_AAEL015053	5566041	uncharacterized LOC5566041	5.99	2.58	0	0	89	83	47	73	399	528	437	454.67
AaeL_AAEL015067	5566100	Discontinued gene ID or Uncharacterized protein	2.6	1.38	0.000434	0.00538	33	17	24	24.67	93	62	45	66.67
AaeL_AAEL005212	5566145	Discontinued gene ID or Uncharacterized protein	-32.23	-5.01	0	0	784	1765	829	1126	44	2	62	36
AaeL_AAEL005199	5566107	venom carboxylesterase-6	6.5	2.7	1.1e-08	4.09e-07	10	12	7	9.67	67	78	51	65.33
AaeL_AAEL005178	5566130	Discontinued gene ID or Uncharacterized protein	7.29	2.86	2.09e-11	1.29e-09	19	14	20	17.67	152	187	68	135.67
AaeL_AAEL005187	5566123	laminin subunit gamma-1, transcript variant X1	2.54	1.34	1.79e-11	1.11e-09	415	420	289	374.67	996	1006	968	990
AaeL_AAEL005218	5566176	uncharacterized LOC5566176, transcript variant X1	2.79	1.48	1.11e-16	1.45e-14	320	256	238	271.33	760	893	687	780
AaeL_AAEL005232	5566158	cyclin-dependent kinases regulatory subunit	-2.31	-1.21	0.00581	0.04	60	37	52	49.67	24	15	27	22
AaeL_AAEL015110	5566251	venom dipeptidyl peptidase 4, transcript variant X1	3.2	1.68	0.000125	0.00183	44	65	42	50.33	135	74	275	161.33
AaeL_AAEL000748	5566274	uncharacterized LOC5566274	10.12	3.34	2.34e-14	2.22e-12	27	47	6	26.67	353	304	242	299.67
AaeL_AAEL000732	5566275	uncharacterized LOC5566275	7.44	2.89	1.08e-08	4.04e-07	49	155	12	72	835	575	448	619.33
AaeL_AAEL000726	5566287	fibrinogen-like protein A	6.87	2.78	2.04e-08	7.16e-07	166	108	8	94	753	627	673	684.33
AaeL_AAEL000749	5566276	ficolin-3	6.62	2.73	1.74e-08	6.24e-07	145	99	8	84	651	643	494	596
AaeL_AAEL005397	5566438	uncharacterized LOC5566438, transcript variant X1	2.21	1.14	0.00118	0.01	64	57	43	54.67	122	132	119	124.33
AaeL_AAEL005416	5566459	uncharacterized LOC5566459	2.98	1.58	1.28e-12	9.45e-11	1227	1125	518	956.67	3302	3433	2385	3040
AaeL_AAEL015182	5566488	Discontinued gene ID or Uncharacterized protein	-3.06	-1.62	2.71e-05	0.00048	437	155	1262	618	193	232	160	195
AaeL_AAEL015181	5566487	Discontinued gene ID or Uncharacterized protein	-6.4	-2.68	0.00316	0.03	10	2	23	11.67	2	1	2	1.67
AaeL_AAEL015215	5566556	Discontinued gene ID or Uncharacterized protein	2.4	1.26	0.000465	0.00569	36	28	22	28.67	78	73	62	71
AaeL_AAEL005496	5566572	zinc transporter ZIP2	2.09	1.07	0.000158	0.00227	153	102	110	121.67	228	307	245	260
CTL18	5566558	macrophage mannose receptor 1	5.85	2.55	8.37e-13	6.33e-11	43	21	26	30	248	129	166	181
AaeL_AAEL000786	5566582	basement membrane-specific heparan sulfate proteoglycan core protein	11.67	3.54	0	0	75	95	78	82.67	1235	898	889	1007.33
CLIPB30	5566584	serine protease 7, transcript variant X2	5.38	2.43	8.38e-11	4.65e-09	18	21	17	18.67	118	88	105	103.67
AaeL_AAEL000793	5566624	venom allergen 3	6.61	2.73	7.82e-12	5.14e-10	160	439	69	222.67	1965	1677	1347	1663
AaeL_AAEL005506	5566655	uncharacterized LOC5566655	-3.35	-1.74	0.00141	0.01	85	147	30	87.33	47	8	31	28.67
AaeL_AAEL005501	5566641	Discontinued gene ID or Uncharacterized protein	-2.13	-1.09	8.57e-12	5.55e-10	908	895	1433	1078.67	637	502	422	520.33
AaeL_AAEL017329	23687749	B-box type zinc finger protein ncl-1, transcript variant X1	-2.14	-1.09	1.92e-09	8.32e-08	2564	2726	4559	3283	2016	1534	1213	1587.67
AaeL_AAEL005509	5566647	Discontinued gene ID or Uncharacterized protein	2.5	1.32	0.00244	0.02	17	25	24	22	55	49	65	56.33
AaeL_AAEL005503	5566649	pollen-specific leucine-rich repeat extensin-like protein 1	4.64	2.22	9.73e-05	0.00148	12	5	1	6	32	24	31	29
AaeL_AAEL005518	5579827	uncharacterized LOC5579827	2.79	1.48	2.69e-07	7.8e-06	126	100	72	99.33	326	310	234	290
AaeL_AAEL005567	5566684	nucleosome assembly protein 1-like 4, transcript variant X2	2.69	1.43	0	0	1763	1371	1282	1472	4248	4500	3539	4095.67
AaeL_AAEL005586	5566697	Discontinued gene ID or Uncharacterized protein	2.53	1.34	3.75e-10	1.87e-08	260	503	485	416	1295	1310	763	1122.67
AaeL_AAEL005593	5566701	uncharacterized LOC5566701, transcript variant X2	3.39	1.76	0	0	2139	2279	1709	2042.33	8020	7436	6389	7281.67
AaeL_AAEL005606	5566747	BTB/POZ domain-containing protein 6, transcript variant X1	2.97	1.57	0.00628	0.05	71	26	23	40	69	37	229	111.67
CTLGA5	5566785	perlucin	5.02	2.33	0.00177	0.02	14	8	3	8.33	11	16	92	39.67
AaeL_AAEL005656	5566809	myosin heavy chain, muscle, transcript variant X1	2.68	1.42	1.41e-13	1.21e-11	471	349	298	372.67	1047	1236	837	1040
AaeL_AAEL000838	5566878	uncharacterized LOC5566878	2.66	1.41	9.62e-09	3.64e-07	178	148	113	146.33	406	436	370	404
AaeL_AAEL000830	5566903	Discontinued gene ID or Uncharacterized protein	-10.06	-3.33	0.000696	0.00806	8	3	35	15.33	1	1	2	1.33
AaeL_AAEL000834	5566857	senecionine N-oxygenase, transcript variant X2	4.98	2.32	2.11e-13	1.74e-11	61	86	58	68.33	569	264	270	367.67
AaeL_AAEL005738	5566992	protein yellow	2.05	1.03	0.000696	0.00806	80	57	83	73.33	173	190	103	155.33
AaeL_AAEL005741	5566969	Discontinued gene ID or Uncharacterized protein	2.83	1.5	5.11e-15	5.27e-13	503	585	370	486	1577	1417	1357	1450.33
AaeL_AAEL005759	5567023	heat shock protein 67B2	6.26	2.65	0.0056	0.04	0	4	0	1.33	16	5	8	9.67
AaeL_AAEL005749	5567015	lysosomal alpha-mannosidase	3.29	1.72	6.57e-13	5.14e-11	215	130	119	154.67	623	485	471	526.33
AaeL_AAEL005748	5566999	elastase-1	18.43	4.2	0	0	19	6	8	11	196	148	264	202.67
AaeL_AAEL005753	5567003	serine protease snake, transcript variant X2	3.16	1.66	1.11e-09	5.09e-08	107	90	99	98.67	311	431	230	324
AaeL_AAEL005823	5567087	Discontinued gene ID or Uncharacterized protein	6.74	2.75	2.38e-06	5.47e-05	9	3	7	6.33	54	63	19	45.33
AaeL_AAEL005839	5567097	uridine phosphorylase 1, transcript variant X1	2.17	1.11	0.000178	0.00252	80	56	68	68	154	175	126	151.67
HR4	5579849	hormone receptor 4, transcript variant X1	-2.75	-1.46	3.44e-15	3.66e-13	1389	1620	2779	1929.33	953	650	572	725
AaeL_AAEL005841	5579858	Discontinued gene ID or Uncharacterized protein	-2.91	-1.54	3.27e-05	0.000567	56	59	101	72	32	25	19	25.33
AaeL_AAEL005849	5579856	synaptic vesicle glycoprotein 2C, transcript variant X2	4.13	2.05	0	0	2349	1332	1447	1709.33	7289	8117	6283	7229.67
AaeL_AAEL000855	5567188	protein O-mannosyltransferase 1	2.51	1.33	0.00584	0.04	12	7	9	9.33	27	29	17	24.33
AaeL_AAEL000863	5567215	pickpocket protein 28	3.2	1.68	0.00328	0.03	9	6	5	6.67	14	22	29	21.67
AaeL_AAEL005926	5567253	ER lumen protein-retaining receptor 3	2.36	1.24	6.19e-08	2.02e-06	214	168	179	187	497	493	376	455.33
AaeL_AAEL005964	5567309	actin, indirect flight muscle	2.34	1.23	0.00055	0.00657	39	34	25	32.67	79	97	62	79.33
AaeL_AAEL005974	5579860	homeobox protein Hox-A1, transcript variant X1	-3.53	-1.82	0.000465	0.00569	119	53	116	96	11	64	8	27.67
AaeL_AAEL017399	23687819	Discontinued gene ID or Uncharacterized protein	9.7	3.28	6.59e-10	3.15e-08	13	10	1	8	80	134	41	85
AaeL_AAEL006027	5567363	lipase member H-A, transcript variant X2	2.02	1.01	0.000752	0.00857	105	54	75	78	159	180	143	160.67
AaeL_AAEL006028	5567373	vitellogenin-3	2.2	1.14	4.97e-06	0.000104	138	120	124	127.33	301	308	256	288.33
AaeL_AAEL006109	5567429	uncharacterized LOC5567429	6.1	2.61	1.53e-06	3.68e-05	5	9	5	6.33	45	32	44	40.33
AaeL_AAEL006102	5567446	gelsolin	4.6	2.2	7.08e-09	2.75e-07	43	96	35	58	300	342	231	291
AaeL_AAEL006096	5567441	Discontinued gene ID or Uncharacterized protein	6.16	2.62	0	0	409	324	273	335.33	2137	2121	2117	2125
AaeL_AAEL006136	5567544	proclotting enzyme	3.15	1.66	1.67e-15	1.81e-13	197	192	178	189	530	623	670	607.67
AaeL_AAEL006131	5567546	uncharacterized LOC5567546	2.44	1.29	0.000367	0.00465	55	38	47	46.67	134	129	90	117.67
AaeL_AAEL017444	23687864	Discontinued gene ID or Uncharacterized protein	3.14	1.65	0.00283	0.03	12	4	5	7	18	26	24	22.67
AaeL_AAEL006241	5567653	organic cation transporter protein	-3.39	-1.76	3.27e-09	1.34e-07	337	348	489	391.33	202	84	79	121.67
AaeL_AAEL006297	5567719	Discontinued gene ID or Uncharacterized protein	4.98	2.32	0.00011	0.00165	32	44	0	25.33	132	159	127	139.33
AaeL_AAEL000999	5567850	DNA replication licensing factor Mcm7	-2.12	-1.08	1.48e-13	1.27e-11	7000	6453	10043	7832	4463	3707	3217	3795.67
AaeL_AAEL000993	5567811	division abnormally delayed protein	2.14	1.1	5.02e-05	0.000829	142	110	112	121.33	255	302	243	266.67
AaeL_AAEL000995	5567827	uncharacterized LOC5567827	-2.18	-1.12	0.000145	0.0021	171	281	331	261	149	121	105	125
AaeL_AAEL006323	5567859	glutamyl aminopeptidase	4.43	2.15	6.66e-16	7.97e-14	80	90	72	80.67	428	387	293	369.33
AaeL_AAEL006333	5567872	apyrase	7.82	2.97	1.19e-10	6.46e-09	45	87	9	47	489	359	379	409
AaeL_AAEL006351	5567871	uncharacterized LOC5567871, transcript variant X2	8.7	3.12	9.85e-09	3.71e-07	21	33	0	18	196	137	186	173
APY_AEDAE	5567877	apyrase	8.89	3.15	0	0	231	390	72	231	2567	2353	1888	2269.33
AaeL_AAEL006344	5567884	sulfotransferase family cytosolic 1B member 1	6.15	2.62	2.79e-11	1.68e-09	24	20	18	20.67	142	130	122	131.33
AaeL_AAEL006329	5567890	uncharacterized LOC5567890	3.55	1.83	0.000868	0.00968	7	4	6	5.67	25	24	14	21
AaeL_AAEL006377	5567907	uncharacterized LOC5567907	4.84	2.28	0	0	113	115	80	102.67	607	421	524	517.33
AaeL_AAEL006434	5568004	serine protease 7, transcript variant X1	3.8	1.92	3.53e-12	2.41e-10	148	105	76	109.67	404	439	439	427.33
AaeL_AAEL015403	5579461	Discontinued gene ID or Uncharacterized protein	-3.11	-1.64	0.00291	0.03	367	77	457	300.33	14	124	128	88.67
AaeL_AAEL006466	5568027	chondroitin sulfate synthase 1, transcript variant X5	2.39	1.26	7.96e-08	2.56e-06	213	166	146	175	482	391	420	431
AaeL_AAEL006485	5568044	probable uridine nucleosidase 1, transcript variant X1	7.3	2.87	4.26e-13	3.38e-11	186	177	24	129	1227	1023	825	1025
AaeL_AAEL006556	5568101	uncharacterized LOC5568101, transcript variant X2	-2	-1	3.84e-10	1.9e-08	1261	1315	1988	1521.33	959	807	592	786
CLIPB29	5568251	melanization protease 1	9.35	3.22	0	0	75	86	49	70	770	625	663	686
AaeL_AAEL015430	5579444	Discontinued gene ID or Uncharacterized protein	21.79	4.45	7.49e-07	1.96e-05	2	0	1	1	30	24	21	25
AaeL_AAEL001087	5568369	synaptic vesicle glycoprotein 2B	2.39	1.26	5.25e-06	0.000109	157	185	112	151.33	461	436	267	388
AaeL_AAEL006777	5568390	Discontinued gene ID or Uncharacterized protein	2.84	1.5	0.00649	0.05	9	2	9	6.67	19	19	21	19.67
AaeL_AAEL006759	5568399	Discontinued gene ID or Uncharacterized protein	-135.99	-7.09	0.00458	0.04	51	1	1	17.67	0	0	0	0
AaeL_AAEL015432	5579443	Discontinued gene ID or Uncharacterized protein	7.82	2.97	0.00212	0.02	3	0	3	2	1	17	27	15
AaeL_AAEL006824	5568416	cytochrome P450 4g15	4.57	2.19	0	0	494	387	259	380	2123	2365	1078	1855.33
AaeL_AAEL006834	5568426	delta-1-pyrroline-5-carboxylate synthase	6.15	2.62	0	0	948	804	549	767	5607	5425	3890	4974
AaeL_AAEL006842	5568433	Discontinued gene ID or Uncharacterized protein	2.96	1.57	0.00267	0.02	6	11	7	8	28	31	15	24.67
AaeL_AAEL017188	23687608	protein brown	2.54	1.35	0.00407	0.03	25	16	13	18	50	53	39	47.33
AaeL_AAEL006896	5568494	Discontinued gene ID or Uncharacterized protein	-2.28	-1.19	0.000934	0.01	67	53	117	79	32	35	37	34.67
AaeL_AAEL006909	5568497	uncharacterized LOC5568497	4.98	2.32	2.11e-12	1.48e-10	45	30	29	34.67	164	183	182	176.33
AaeL_AAEL006920	5568510	leucine-rich repeat-containing G-protein coupled receptor 6	9.01	3.17	5.45e-14	4.98e-12	8	14	7	9.67	102	90	80	90.67
AaeL_AAEL006916	5568512	Discontinued gene ID or Uncharacterized protein	2.93	1.55	0.00527	0.04	6	8	5	6.33	16	21	21	19.33
AaeL_AAEL015445	5579429	Discontinued gene ID or Uncharacterized protein	2.81	1.49	0.000159	0.00228	51	24	24	33	69	128	86	94.33
AaeL_AAEL001128	5568557	probable 4-coumarate--CoA ligase 1	4.73	2.24	3.07e-12	2.13e-10	72	45	50	55.67	329	254	232	271.67
AaeL_AAEL001143	5568562	uncharacterized LOC5568562	2.96	1.57	2.15e-06	4.99e-05	51	67	39	52.33	178	160	149	162.33
CLIPA17	5568640	proclotting enzyme	2.89	1.53	3.01e-05	0.000526	30	14	32	25.33	84	78	65	75.67
AaeL_AAEL007088	5568730	FGGY carbohydrate kinase domain-containing protein	3.22	1.69	1.23e-06	3.02e-05	33	21	38	30.67	127	89	90	102
AaeL_AAEL007103	5568755	toll-like receptor Tollo	7.64	2.93	0	0	118	129	66	104.33	999	886	668	851
AaeL_AAEL007102	5568751	polyserase-2	4.48	2.16	8.75e-14	7.78e-12	87	99	63	83	449	425	305	393
AaeL_AAEL007106	5568756	uncharacterized LOC5568756	5.16	2.37	1.25e-06	3.06e-05	15	14	5	11.33	71	54	57	60.67
AaeL_AAEL007109	5568757	transmembrane protease serine 9	3.66	1.87	2.24e-07	6.57e-06	35	29	19	27.67	114	108	92	104.67
AaeL_AAEL007107	5568758	Discontinued gene ID or Uncharacterized protein	4.11	2.04	2.23e-08	7.79e-07	24	25	27	25.33	88	120	111	106.33
AaeL_AAEL015458	5579417	transferrin	11.93	3.58	1.44e-11	9.12e-10	243	243	186	224	523	969	5977	2489.67
AaeL_AAEL007152	5568849	uncharacterized LOC5568849	-7.8	-2.96	0.000898	0.00995	26	2	21	16.33	3	3	0	2
AaeL_AAEL017369	23687789	uncharacterized LOC23687789	2.76	1.47	0.00291	0.03	12	11	7	10	27	37	22	28.67
AaeL_AAEL007197	5568890	proton-coupled amino acid transporter-like protein pathetic, transcript variant X1	2.51	1.33	3.77e-15	3.97e-13	506	365	358	409.67	1094	1136	948	1059.33
AaeL_AAEL007208	5568893	protein anachronism	4.58	2.19	3.17e-13	2.58e-11	58	36	37	43.67	217	234	168	206.33
AaeL_AAEL007216	5568917	elongation of very long chain fatty acids protein AAEL008004, transcript variant X2	2.35	1.23	0.00662	0.05	17	19	20	18.67	49	49	38	45.33
AaeL_AAEL015464	5579411	histone H1	-2.58	-1.37	5.86e-07	1.58e-05	317	248	628	397.67	203	158	110	157
AaeL_AAEL015465	5579410	serine protease easter	5.07	2.34	2.42e-10	1.26e-08	24	19	18	20.33	101	122	96	106.33
AaeL_AAEL007285	5568992	homeobox protein unc-4	-4.7	-2.23	8.42e-05	0.00131	14	35	34	27.67	6	4	8	6
AaeL_AAEL001197	5569059	uncharacterized LOC5569059, transcript variant X1	-3.37	-1.75	0.000578	0.00687	35	35	94	54.67	28	14	8	16.67
AaeL_AAEL001222	5569064	Discontinued gene ID or Uncharacterized protein	9.67	3.27	0.00408	0.03	0	1	1	0.67	4	13	6	7.67
TOLL4	23687943	Discontinued gene ID or Uncharacterized protein	2.07	1.05	0.000616	0.00727	130	99	89	106	259	229	194	227.33
AaeL_AAEL007371	5569107	uncharacterized LOC5569107	6.66	2.74	0	0	78	145	89	104	550	714	886	716.67
AaeL_AAEL007381	5569108	uncharacterized LOC5569108	4.76	2.25	0	0	190	159	109	152.67	897	615	754	755.33
AaeL_AAEL007394	5569140	uncharacterized LOC5569140	7.06	2.82	2.61e-10	1.34e-08	24	60	8	30.67	343	193	199	245
AaeL_AAEL007416	5569163	cysteine dioxygenase type 1	2.37	1.25	0.00211	0.02	281	72	68	140.33	439	237	335	337
SRPN25	5569171	serpin B5	8.48	3.08	1.05e-10	5.79e-09	47	40	2	29.67	292	285	239	272
AaeL_AAEL007455	5569206	cartilage oligomeric matrix protein	5.33	2.42	0.000117	0.00174	4	3	4	3.67	28	16	18	20.67
AaeL_AAEL007534	5569297	uncharacterized LOC5569297	2.07	1.05	0.000538	0.00645	72	82	69	74.33	164	181	133	159.33
AaeL_AAEL007557	5569296	Discontinued gene ID or Uncharacterized protein	3.83	1.94	2.88e-11	1.73e-09	129	109	96	111.33	388	320	577	428.33
AaeL_AAEL007542	5569335	cysteine sulfinic acid decarboxylase	2.36	1.24	1.29e-13	1.13e-11	644	478	644	588.67	1596	1802	938	1445.33
AaeL_AAEL007603	5569397	general odorant-binding protein 56d	2.11	1.08	0.00133	0.01	44	30	43	39	89	85	80	84.67
TOLL5A	5569408	protein toll, transcript variant X2	2.25	1.17	1.06e-09	4.91e-08	350	452	387	396.33	1018	1017	777	937.33
AaeL_AAEL007612	5569405	uncharacterized LOC5569405	4.08	2.03	0.00216	0.02	0	6	9	5	17	15	30	20.67
AaeL_AAEL007618	5569417	protein toll	3.41	1.77	0.000387	0.00486	18	6	15	13	38	43	53	44.67
GNBPA1	5569420	gram-negative bacteria-binding protein 1, transcript variant X1	2.99	1.58	2.24e-05	0.000407	52	39	45	45.33	107	120	179	135.33
AaeL_AAEL007680	5569508	uncharacterized LOC5569508	2.54	1.34	6.14e-12	4.06e-10	434	350	285	356.33	929	1156	746	943.67
AaeL_AAEL007686	5569509	transcription factor MafB	2.7	1.44	1.26e-08	4.61e-07	244	131	133	169.33	546	449	418	471
AaeL_AAEL001274	5569625	Discontinued gene ID or Uncharacterized protein	-2.42	-1.27	3.57e-13	2.88e-11	2327	1640	1693	1886.67	975	609	819	801
AaeL_AAEL001261	5569606	uncharacterized LOC5569606	7.42	2.89	0	0	73	112	61	82	611	737	583	643.67
AaeL_AAEL001271	5569608	uncharacterized LOC5569608, transcript variant X2	4.78	2.26	3.11e-09	1.28e-07	36	73	37	48.67	164	246	313	241
AaeL_AAEL001246	5569622	thymidylate kinase	-2.27	-1.18	2.79e-13	2.3e-11	1115	1152	1405	1224	685	488	502	558.33
AaeL_AAEL007778	5569637	leucine-rich repeat-containing G-protein coupled receptor 4	6.99	2.8	0	0	478	615	356	483	2999	3785	3768	3517.33
AaeL_AAEL007784	5569634	uncharacterized LOC5569634	4.78	2.26	1.54e-07	4.67e-06	32	36	12	26.67	116	144	141	133.67
CLIPD1	5569658	proclotting enzyme, transcript variant X2	4.22	2.08	3.98e-10	1.96e-08	52	35	32	39.67	149	186	177	170.67
CYP4D38	5569663	cytochrome P450 4d1, transcript variant X2	3.76	1.91	6.77e-07	1.79e-05	44	23	32	33	106	160	113	126.33
AaeL_AAEL007851	5569711	Discontinued gene ID or Uncharacterized protein	-2.52	-1.33	0.000343	0.00439	57	54	109	73.33	25	34	29	29.33
AaeL_AAEL007878	5569732	ornithine decarboxylase	7.75	2.95	5.48e-12	3.64e-10	10	14	18	14	87	91	148	108.67
AaeL_AAEL001289	5569788	probable metabolite transport protein CsbC, transcript variant X2	2.42	1.28	6.96e-09	2.71e-07	191	208	174	191	511	507	426	481.33
AaeL_AAEL001295	5569811	protein takeout	2.03	1.02	0.000264	0.00352	117	60	83	86.67	188	209	144	180.33
AaeL_AAEL001293	5569815	clavesin-1, transcript variant X2	3.81	1.93	4.73e-09	1.89e-07	58	29	36	41	194	166	124	161.33
GSTE6	5569858	glutathione S-transferase 1	2.02	1.02	0.000981	0.01	128	91	123	114	185	293	223	233.67
AaeL_AAEL007995	5569888	Discontinued gene ID or Uncharacterized protein	-3.52	-1.81	3.29e-05	0.000569	170	43	179	130.67	44	27	38	36.33
AaeL_AAEL007989	5569902	mucin-5AC, transcript variant X1	3.19	1.67	0.00169	0.02	13	6	4	7.67	22	28	26	25.33
AaeL_AAEL008007	5569911	clavesin-1	3.14	1.65	3.03e-10	1.53e-08	125	87	106	106	309	396	315	340
AaeL_AAEL017171	23687591	Discontinued gene ID or Uncharacterized protein	2.51	1.33	0.0061	0.05	14	7	14	11.67	32	40	19	30.33
AaeL_AAEL008050	5569955	uncharacterized LOC5569955	7.86	2.98	4.18e-06	8.94e-05	8	6	3	5.67	16	82	41	46.33
AaeL_AAEL008069	5569978	sushi, von Willebrand factor type A, EGF and pentraxin domain-containing protein 1, transcript variant X2	2.05	1.04	0.000102	0.00154	193	136	167	165.33	287	352	385	341.33
AaeL_AAEL008073	5569984	plasminogen activator inhibitor 1 RNA-binding protein	2.41	1.27	0	0	2501	1807	1883	2063.67	5451	5365	4562	5126
RSSA_AEDAE_a	5570108	40S ribosomal protein SA	3.1	1.63	2.31e-10	1.21e-08	7206	1976	3050	4077.33	12466	15268	10484	12739.3
AaeL_AAEL008086	5570119	nitric oxide-associated protein 1	-2.11	-1.08	1.3e-05	0.000247	510	326	563	466.33	340	201	148	229.67
AaeL_AAEL008092	5570124	uncharacterized LOC5570124	3.67	1.87	0.000213	0.00295	7	8	10	8.33	35	43	18	32
AaeL_AAEL015527	5579366	polyserase-2	5.43	2.44	1.9e-13	1.59e-11	37	32	28	32.33	166	185	188	179.67
AaeL_AAEL008144	5570163	long-chain fatty acid transport protein 4, transcript variant X2	2.32	1.21	5.23e-11	3.01e-09	686	524	394	534.67	1340	1399	1126	1288.33
AaeL_AAEL008137	5570170	uncharacterized LOC5570170	-2.02	-1.02	0	0	3875	3685	5359	4306.33	2543	2110	1903	2185.33
AaeL_AAEL015533	5579360	polyserase-2	2.69	1.43	1.84e-08	6.58e-07	131	90	105	108.67	301	332	268	300.33
AaeL_AAEL015534	5579359	PAX-interacting protein 1, transcript variant X1	3.83	1.94	0.000455	0.00559	9	3	5	5.67	29	21	18	22.67
AaeL_AAEL008239	5570303	Discontinued gene ID or Uncharacterized protein	9.21	3.2	0.00368	0.03	1	0	1	0.67	7	7	8	7.33
GRRP	23687956	holotricin-3, transcript variant X3	5.37	2.42	8.06e-10	3.79e-08	37	26	18	27	136	143	165	148
AaeL_AAEL001390	5570331	bifunctional endo-1,4-beta-xylanase XylA	2.21	1.15	1.91e-12	1.36e-10	888	804	692	794.67	2043	2169	1343	1851.67
AaeL_AAEL008259	5570373	uncharacterized LOC5570373	3.19	1.67	2.51e-11	1.53e-09	156	183	128	155.67	534	445	565	514.67
AaeL_AAEL008261	5570375	uncharacterized LOC5570375	2	1	0.00055	0.00657	115	98	94	102.33	263	208	166	212.33
AaeL_AAEL008305	5570404	uncharacterized LOC5570404	4.75	2.25	1.3e-06	3.19e-05	203	251	19	157.67	1002	842	648	830.67
AaeL_AAEL008310	5570411	Discontinued gene ID or Uncharacterized protein	5.32	2.41	1.03e-07	3.23e-06	149	123	14	95.33	609	610	429	549.33
AaeL_AAEL008306	5570419	mitogen-activated protein kinase kinase kinase 15, transcript variant X2	2.31	1.21	1.11e-15	1.28e-13	1402	933	993	1109.33	2851	2826	2250	2642.33
AaeL_AAEL001402	5570483	acidic leucine-rich nuclear phosphoprotein 32 family member A	6.09	2.61	0	0	777	750	426	651	4378	4629	3565	4190.67
AaeL_AAEL001401	5570482	leucine-rich repeat transmembrane neuronal protein 3	9.19	3.2	0	0	195	229	153	192.33	2081	2218	1351	1883.33
AaeL_AAEL001420	5570480	uncharacterized LOC5570480	9.64	3.27	0	0	1146	1188	714	1016	9974	10441	10275	10230
AaeL_AAEL001414	5570479	leucine-rich repeat transmembrane protein FLRT3, transcript variant X1	7.04	2.82	0	0	644	756	443	614.33	4168	4222	5082	4490.67
AaeL_AAEL001437	5570536	uncharacterized LOC5570536, transcript variant X1	5.4	2.43	0.00199	0.02	5	3	1	3	30	22	3	18.33
AaeL_AAEL017096	23687516	elongation factor 1-alpha	2.05	1.03	1.26e-13	1.1e-11	77281	63015	75163	71819.7	161779	160604	131640	151341
AaeL_AAEL008365	5570557	leucine-rich repeat-containing protein 23	5.51	2.46	0	0	101	69	74	81.33	504	436	440	460
AaeL_AAEL008421	5570607	cadherin-99C, transcript variant X1	2.48	1.31	0.0028	0.03	24	18	18	20	62	56	36	51.33
AaeL_AAEL008494	5570692	mitochondrial basic amino acids transporter	5.39	2.43	0	0	287	250	167	234.67	1244	1458	1238	1313.33
AaeL_AAEL008501	5570687	uncharacterized LOC5570687	3.43	1.78	9.21e-09	3.5e-07	67	49	41	52.33	214	177	164	185
AaeL_AAEL008519	5570732	DNA replication factor Cdt1	-2.46	-1.3	0	0	6188	5757	9302	7082.33	3455	2768	2612	2945
SPZ3A	5570816	Discontinued gene ID or Uncharacterized protein	2.79	1.48	4.08e-07	1.14e-05	95	54	58	69	239	182	175	198.67
AaeL_AAEL008606	5570820	Discontinued gene ID or Uncharacterized protein	6	2.59	0.000541	0.00648	1	7	1	3	17	12	29	19.33
AaeL_AAEL008607	5570819	CD109 antigen, transcript variant X5	3.03	1.6	0	0	487	468	435	463.33	1450	1292	1570	1437.33
AaeL_AAEL008619	5570845	kallikrein 1-related peptidase b3	6.19	2.63	2.84e-14	2.67e-12	186	253	53	164	1418	985	940	1114.33
AaeL_AAEL008620	5570847	37 kDa salivary gland allergen Aed a 2-like	9.29	3.22	0	0	299	247	173	239.67	2633	1670	2581	2294.67
AaeL_AAEL008635	5570858	ATP-binding cassette sub-family G member 4	2.52	1.33	9.06e-10	4.23e-08	259	198	183	213.33	673	596	418	562.33
AaeL_AAEL001504	5570893	dual specificity tyrosine-phosphorylation-regulated kinase 2, transcript variant X3	2.4	1.26	1.2e-11	7.7e-10	305	388	544	412.33	1162	1109	806	1025.67
AaeL_AAEL001474	5570903	thyrostimulin beta-5 subunit	2.78	1.47	0.00317	0.03	9	7	14	10	24	41	21	28.67
AaeL_AAEL001485	5570920	lysozyme 2	4.81	2.27	1.44e-11	9.12e-10	45	22	39	35.33	224	173	131	176
AaeL_AAEL001503	5570922	sodium/hydrogen exchanger 3, transcript variant X6	2.08	1.06	6.13e-10	2.94e-08	1272	738	794	934.67	1907	2199	1842	1982.67
CLIPB22	5570931	melanization protease 1, transcript variant X1	3.69	1.88	0.00168	0.02	6	7	2	5	18	20	20	19.33
AaeL_AAEL008695	5570957	netrin receptor unc-5	3.36	1.75	0.00277	0.03	14	24	6	14.67	50	24	80	51.33
AaeL_AAEL008701	5570982	inositol oxygenase	4	2	0	0	273	260	177	236.67	1007	1021	933	987
AaeL_AAEL008753	5571025	dynein assembly factor 1, axonemal homolog	4.55	2.19	1.49e-14	1.47e-12	91	53	64	69.33	303	360	303	322
AaeL_AAEL008760	5571027	transmembrane protein 164, transcript variant X1	3.02	1.59	1.02e-07	3.23e-06	73	65	47	61.67	205	188	184	192.33
AaeL_AAEL008757	5571034	venom carboxylesterase-6	2.15	1.11	2.76e-06	6.19e-05	249	188	205	214	414	517	476	469
AaeL_AAEL008802	5571086	uncharacterized LOC5571086	3.25	1.7	0	0	772	574	615	653.67	2347	2350	1881	2192.67
AaeL_AAEL008898	5571203	sulfotransferase 1 family member D1	2.17	1.12	9.3e-05	0.00143	113	55	89	85.67	178	217	171	188.67
AaeL_AAEL008903	5571209	zinc finger protein 676	-2.65	-1.4	0.000824	0.00926	80	44	53	59	20	24	24	22.67
AaeL_AAEL008963	5571325	tyrosine aminotransferase	2.76	1.47	3.44e-13	2.79e-11	630	362	353	448.33	1049	1659	1089	1265.67
AaeL_AAEL008940	5571316	chaoptin	2.59	1.37	2.77e-05	0.00049	58	87	57	67.33	193	250	118	187
AaeL_AAEL008988	5571348	Discontinued gene ID or Uncharacterized protein	3.67	1.88	0.0034	0.03	10	7	4	7	17	58	8	27.67
AaeL_AAEL009018	5571382	probable cytochrome P450 6a14	2.37	1.24	2.59e-11	1.57e-09	884	469	594	649	2025	1830	965	1606.67
AaeL_AAEL009038	5571390	putative serine protease F56F10.1	4.82	2.27	0	0	141	125	95	120.33	575	703	528	602
AaeL_AAEL001613	5571480	solute carrier organic anion transporter family member 2A1, transcript variant X2	2.73	1.45	0.000317	0.00412	45	51	29	41.67	165	137	67	123
AaeL_AAEL001611	5571478	Discontinued gene ID or Uncharacterized protein	-7.28	-2.86	0.00452	0.04	12	16	1	9.67	1	2	1	1.33
AaeL_AAEL009171	5571582	protein CREBRF homolog, transcript variant X3	2.21	1.15	2.29e-09	9.71e-08	298	242	210	250	614	609	498	573.67
AaeL_AAEL009175	5571592	protein slit	2	1	0.000816	0.0092	70	81	85	78.67	146	201	140	162.33
AaeL_AAEL009205	5571610	feline leukemia virus subgroup C receptor-related protein 2	3.38	1.76	1.17e-06	2.88e-05	60	32	35	42.33	124	179	135	146
AaeL_AAEL009210	5571622	Discontinued gene ID or Uncharacterized protein	5.27	2.4	7.89e-10	3.72e-08	35	30	18	27.67	189	185	92	155.33
AaeL_AAEL001672	5571648	laccase-5	3.73	1.9	0.00155	0.02	7	10	1	6	21	33	18	24
AaeL_AAEL001641	5571667	uncharacterized LOC5571667, transcript variant X1	4.67	2.22	0	0	476	435	302	404.33	1987	2034	1874	1965
AaeL_AAEL001650	5571671	mite group 2 allergen Gly d 2.02	5.4	2.43	0.00326	0.03	5	1	0	2	16	13	6	11.67
AaeL_AAEL009249	5571722	coronin-7, transcript variant X2	2.04	1.03	0.000266	0.00354	103	87	75	88.33	192	173	190	185
AaeL_AAEL015627	5579282	uncharacterized LOC5579282	7.1	2.83	1.7e-09	7.46e-08	13	9	6	9.33	77	66	64	69
AaeL_AAEL015628	5579281	Discontinued gene ID or Uncharacterized protein	10.07	3.33	3.87e-06	8.39e-05	4	2	2	2.67	11	45	28	28
AaeL_AAEL009292	5571768	Discontinued gene ID or Uncharacterized protein	-3.44	-1.78	0.000824	0.00926	412	88	588	362.67	22	99	164	95
AaeL_AAEL009291	5571775	venom serine carboxypeptidase	6.17	2.62	0	0	242	221	169	210.67	1558	1262	1242	1354
AaeL_AAEL009295	5571779	lachesin	2.17	1.12	4.22e-06	9.01e-05	212	227	159	199.33	481	531	359	457
AaeL_AAEL009359	5571888	leucine-rich repeats and immunoglobulin-like domains protein sma-10	5.49	2.46	1.6e-06	3.82e-05	6	11	8	8.33	57	53	33	47.67
AaeL_AAEL009421	5571945	peptidyl-prolyl cis-trans isomerase, rhodopsin-specific isozyme, transcript variant X2	4.09	2.03	0.000137	0.002	2	27	16	15	79	71	52	67.33
GPRNNB3	5572052	G-protein coupled receptor 143, transcript variant X2	2.74	1.46	0.000709	0.00818	25	22	14	20.33	68	53	52	57.67
AAEL801242	5572075	uncharacterized LOC5572075	2.4	1.26	0.000351	0.00447	40	24	39	34.33	100	103	53	85.33
AAEL801241	5572076	serine-rich adhesin for platelets	2.06	1.04	0.000235	0.00319	146	111	98	118.33	264	290	205	253
AaeL_AAEL015639	5579270	Discontinued gene ID or Uncharacterized protein	19.09	4.25	4.49e-11	2.62e-09	13	38	23	24.67	100	130	1121	450.33
AaeL_AAEL009558	5572140	serine protease snake	4.19	2.07	0.00515	0.04	6	2	1	3	18	13	9	13.33
AaeL_AAEL001747	5579998	fatty acyl-CoA reductase wat	2.99	1.58	0.000279	0.00367	26	8	29	21	65	77	51	64.33
AaeL_AAEL001737	5579999	fatty acyl-CoA reductase wat	5.03	2.33	1.47e-08	5.28e-07	42	30	14	28.67	131	206	117	151.33
AaeL_AAEL009629	5572213	poly(U)-specific endoribonuclease homolog, transcript variant X2	4.72	2.24	0	0	735	639	531	635	3003	3659	2673	3111.67
AaeL_AAEL009625	5572218	estradiol 17-beta-dehydrogenase 11	2.13	1.09	1.07e-08	3.99e-07	322	217	235	258	648	640	426	571.33
AaeL_AAEL009630	5572215	high affinity cGMP-specific 3',5'-cyclic phosphodiesterase 9A, transcript variant X1	2.18	1.12	5.38e-07	1.46e-05	220	172	167	186.33	438	466	355	419.67
AaeL_AAEL009669	5572233	uncharacterized LOC5572233	6.55	2.71	7.04e-11	3.94e-09	51	51	13	38.33	207	257	320	261.33
AaeL_AAEL009664	5572234	Discontinued gene ID or Uncharacterized protein	2.25	1.17	0.00628	0.05	19	28	26	24.33	51	62	56	56.33
AaeL_AAEL009726	5572334	serine protease 7	2.47	1.3	0.000416	0.00518	61	34	40	45	111	118	112	113.67
AaeL_AAEL009736	5572344	probable serine/threonine-protein kinase yakA, transcript variant X7	2.16	1.11	0.00156	0.02	37	40	52	43	106	101	80	95.67
AaeL_AAEL009780	5572392	uncharacterized LOC5572392, transcript variant X2	3.08	1.62	0.00032	0.00414	19	13	17	16.33	60	51	45	52
AaeL_AAEL009771	5572393	uncharacterized LOC5572393	2.2	1.14	0.000158	0.00227	90	108	85	94.33	257	209	183	216.33
AaeL_AAEL009852	5572523	uncharacterized LOC5572523	7.66	2.94	0	0	53	63	18	44.67	419	379	309	369
AaeL_AAEL009860	5572531	protein I'm not dead yet	-8.61	-3.11	0.000683	0.00791	11	18	6	11.67	2	1	1	1.33
AaeL_AAEL009859	5572534	nucleolar GTP-binding protein 1	2.14	1.09	1.67e-15	1.81e-13	11451	9342	10776	10523	24597	24278	20514	23129.7
AaeL_AAEL009861	5572533	uncharacterized LOC5572533, transcript variant X2	4.82	2.27	0	0	829	887	698	804.67	3115	3859	4848	3940.67
AaeL_AAEL009875	5572541	alanine aminotransferase 1	7.32	2.87	0	0	52	40	43	45	368	225	407	333.33
AaeL_AAEL009873	5572550	Discontinued gene ID or Uncharacterized protein	2.18	1.12	0.00134	0.01	35	27	31	31	72	76	61	69.67
CYP6AG8	5579257	Discontinued gene ID or Uncharacterized protein	6.36	2.67	2.4e-07	7.03e-06	6	7	9	7.33	64	40	42	48.67
AaeL_AAEL009915	5572577	rootletin, transcript variant X3	3.75	1.91	1.06e-10	5.8e-09	108	112	76	98.67	394	508	273	391.67
AaeL_AAEL009899	5572580	uncharacterized LOC5572580	2.89	1.53	0	0	1331	1291	948	1190	3887	3861	3091	3613
AaeL_AAEL009938	5572619	uncharacterized LOC5572619	3.01	1.59	0.00491	0.04	6	8	5	6.33	16	30	14	20
AaeL_AAEL009993	5572722	uncharacterized LOC5572722	4.57	2.19	5.22e-08	1.73e-06	746	590	89	475	2763	2427	1852	2347.33
AaeL_AAEL009992	5572721	Discontinued gene ID or Uncharacterized protein	5.39	2.43	8.01e-12	5.24e-10	474	353	79	302	2064	1853	1336	1751
AaeL_AAEL010028	5572760	sarcosine dehydrogenase, mitochondrial	5.13	2.36	2.22e-16	2.81e-14	114	79	54	82.33	499	405	411	438.33
AaeL_AAEL001891	5572802	uncharacterized LOC5572802, transcript variant X1	-2.12	-1.08	9.27e-11	5.12e-09	1269	1261	2102	1544	970	698	586	751.33
AaeL_AAEL001908	5572823	uncharacterized LOC5572823, transcript variant X2	-2.22	-1.15	0.000192	0.00269	109	135	184	142.67	70	70	58	66
AaeL_AAEL001897	5572815	uncharacterized LOC5572815	4.52	2.17	9.59e-10	4.45e-08	18	15	25	19.33	106	96	69	90.33
AaeL_AAEL001882	5572814	uncharacterized LOC5572814	5.3	2.41	9.7e-07	2.45e-05	5	22	11	12.67	65	96	56	72.33
AaeL_AAEL017373	23687793	rhythmically expressed gene 2 protein	4.96	2.31	0.00621	0.05	3	1	1	1.67	13	8	6	9
AaeL_AAEL010086	5572861	Discontinued gene ID or Uncharacterized protein	-2.15	-1.1	3.4e-12	2.33e-10	1866	1958	3080	2301.33	1343	1002	955	1100
AaeL_AAEL010128	5572910	protein artichoke	8.09	3.02	0	0	24	24	19	22.33	229	163	170	187.33
AaeL_AAEL010132	5572917	leucine-rich repeat-containing protein 15	6.68	2.74	0	0	43	45	32	40	292	286	249	275.67
AaeL_AAEL010125	5572916	leucine-rich repeat transmembrane neuronal protein 4	12.18	3.61	0	0	75	44	35	51.33	699	457	749	635
AaeL_AAEL010185	5572948	trichoplein keratin filament-binding protein	-2.03	-1.02	7.64e-05	0.00119	297	300	425	340.67	222	138	158	172.67
AaeL_AAEL001949	5572996	uncharacterized LOC5572996	2.58	1.37	0.00101	0.01	22	23	21	22	66	61	49	58.67
AaeL_AAEL010196	5573025	trypsin 5G1-like	4.85	2.28	0.000332	0.00428	85	22	21	42.67	41	84	438	187.67
AaeL_AAEL010194	5573028	Discontinued gene ID or Uncharacterized protein	-2.73	-1.45	0.00508	0.04	24	25	48	32.33	18	5	13	12
AaeL_AAEL010206	5573033	xylulose kinase	2.39	1.26	3.9e-06	8.43e-05	78	68	77	74.33	212	183	154	183
AaeL_AAEL010242	5580039	uncharacterized LOC5580039	4.47	2.16	1.06e-06	2.65e-05	70	223	34	109	713	487	460	553.33
AaeL_AAEL010228	5580038	30 kDa salivary gland allergen Aed a 3-like	6.45	2.69	2.09e-11	1.29e-09	256	671	99	342	2919	2550	2002	2490.33
ALL3_AEDAE	5580040	30 kDa salivary gland allergen Aed a 3	4.42	2.14	1.62e-11	1.02e-09	888	1674	443	1001.67	5508	5068	4050	4875.33
AaeL_AAEL010253	5573062	origin recognition complex subunit 6	-2.53	-1.34	7.23e-10	3.43e-08	479	386	617	494	223	205	171	199.67
AaeL_AAEL010276	5573084	aminomethyltransferase, mitochondrial	6.42	2.68	0	0	164	99	113	125.33	973	861	664	832.67
AaeL_AAEL010289	5573099	Discontinued gene ID or Uncharacterized protein	3.34	1.74	0.0048	0.04	1	10	14	8.33	21	17	45	27.67
AaeL_AAEL001965	5573204	chitinase-like protein Idgf4	4.37	2.13	0	0	465	352	324	380.33	1764	1830	1553	1715.67
AaeL_AAEL002033	5573134	DNA ligase 1	-9.44	-3.24	0.0028	0.03	4	4	23	10.33	3	0	0	1
AaeL_AAEL002022	5573169	ejaculatory bulb-specific protein 3	2.63	1.39	0.004	0.03	17	10	9	12	41	25	32	32.67
AaeL_AAEL010327	5573214	homeobox protein six1b, transcript variant X1	3.16	1.66	2.79e-10	1.43e-08	161	86	116	121	491	382	312	395
PTER_AEDAE	5573233	phosphotriesterase-related protein, transcript variant X1	2.15	1.11	0.00119	0.01	40	26	33	33	78	85	57	73.33
AaeL_AAEL010337	5573254	alpha-tocopherol transfer protein-like, transcript variant X2	2	1	0.0024	0.02	147	92	81	106.67	268	180	213	220.33
AaeL_AAEL010344	5573255	alpha-tocopherol transfer protein	2.58	1.37	3.47e-05	0.000597	79	37	52	56	167	152	127	148.67
AaeL_AAEL017071	23687491	esterase B1	2.2	1.14	0.00101	0.01	71	74	46	63.67	214	100	132	148.67
AaeL_AAEL010487	5573439	Discontinued gene ID or Uncharacterized protein	3.73	1.9	0.000464	0.00569	5	21	11	12.33	60	62	29	50.33
AaeL_AAEL010480	5573438	serine--pyruvate aminotransferase, mitochondrial	2.68	1.42	9.96e-05	0.00151	45	35	28	36	106	123	72	100.33
AaeL_AAEL010485	5573436	facilitated trehalose transporter Tret1	2.83	1.5	4.28e-08	1.45e-06	216	112	102	143.33	400	409	425	411.33
AaeL_AAEL010513	5573469	transcription factor cwo, transcript variant X1	2.01	1.01	1.44e-06	3.47e-05	526	297	253	358.67	791	785	655	743.67
AaeL_AAEL010529	5573484	uncharacterized LOC5573484	2.17	1.12	0.000546	0.00653	80	87	49	72	155	179	156	163.33
AaeL_AAEL010593	5573544	uncharacterized LOC5573544	-2.43	-1.28	1.22e-15	1.39e-13	1345	1222	1966	1511	819	629	482	643.33
AaeL_AAEL010573	5573550	Discontinued gene ID or Uncharacterized protein	2	1	7.33e-15	7.39e-13	7052	5309	6690	6350.33	14813	13538	10980	13110.3
AaeL_AAEL002093	5573572	Discontinued gene ID or Uncharacterized protein	2.29	1.2	0.000357	0.00453	36	28	46	36.67	97	89	74	86.67
AaeL_AAEL010634	5573649	uncharacterized LOC5573649	8.19	3.03	0	0	285	369	264	306	2736	3020	2181	2645.67
AaeL_AAEL010644	5573651	ribonucleoside-diphosphate reductase large subunit	-2.62	-1.39	0	0	9752	9406	14766	11308	5729	4041	3601	4457
AaeL_AAEL010636	5573655	uncharacterized LOC5573655	2.68	1.42	0.00217	0.02	38	7	23	22.67	53	73	56	60.67
AaeL_AAEL010683	5573703	Discontinued gene ID or Uncharacterized protein	-16.29	-4.03	0.00117	0.01	5	41	0	15.33	0	3	0	1
AaeL_AAEL010691	5573705	ribonucleoside-diphosphate reductase subunit M2, transcript variant X2	-2.94	-1.56	0	0	23317	20794	33269	25793.3	12458	6881	7742	9027
AaeL_AAEL000277	5573760	lysozyme	4.96	2.31	1.36e-08	4.91e-07	30	21	22	24.33	92	144	131	122.33
AaeL_AAEL000271	5573776	gamma-glutamyl hydrolase, transcript variant X2	2.8	1.49	1.44e-09	6.44e-08	247	203	154	201.33	570	512	649	577
AaeL_AAEL002172	5580094	Discontinued gene ID or Uncharacterized protein	-3.54	-1.82	0	0	3722	5443	7036	5400.33	1928	1417	1402	1582.33
AaeL_AAEL002173	5580097	TRAF3-interacting protein 1	4.08	2.03	1.33e-07	4.08e-06	27	26	33	28.67	162	123	81	122
AaeL_AAEL010734	5573809	alpha-methyldopa hypersensitive protein	-5.1	-2.35	0.000992	0.01	6	79	19	34.67	9	8	6	7.67
AaeL_AAEL002194	5573896	uricase	4.57	2.19	0	0	125	151	147	141	778	799	461	679.33
AaeL_AAEL002185	5573903	adult cuticle protein 1	3.74	1.9	6.48e-06	0.000132	23	36	33	30.67	79	167	109	118.33
AaeL_AAEL002228	5573927	fatty acid synthase	2.38	1.25	1.55e-15	1.72e-13	714	676	692	694	1623	2134	1390	1715.67
AaeL_AAEL002200	5573928	Discontinued gene ID or Uncharacterized protein	3.47	1.8	8.85e-09	3.37e-07	80	80	66	75.33	263	354	203	273.33
AaeL_AAEL002227	5573929	fatty acid synthase	2.41	1.27	0.000732	0.00838	46	61	45	50.67	128	180	81	129.67
AaeL_AAEL002204	5573930	fatty acid synthase	2.87	1.52	6.03e-07	1.62e-05	71	53	68	64	169	269	132	190
AaeL_AAEL002269	5574096	purine nucleoside phosphorylase, transcript variant X2	4.42	2.14	0	0	182	161	104	149	625	771	655	683.67
AaeL_AAEL002254	5574108	ovochymase-2	4.59	2.2	2.22e-16	2.81e-14	97	71	78	82	406	432	325	387.67
AaeL_AAEL002276	5574111	coagulation factor XI	6.87	2.78	9.33e-13	7.01e-11	27	18	17	20.67	141	166	132	146.33
AaeL_AAEL010921	5574119	Discontinued gene ID or Uncharacterized protein	2.79	1.48	0.00255	0.02	25	16	10	17	40	48	57	48.33
AaeL_AAEL010919	5574118	phenoloxidase 2	8.32	3.06	0.00104	0.01	1	3	0	1.33	15	5	17	12.33
AaeL_AAEL010979	5574166	ras-associated and pleckstrin homology domains-containing protein 1, transcript variant X1	2.17	1.12	0.000117	0.00174	146	103	89	112.67	266	272	220	252.67
AaeL_AAEL002338	5574344	Discontinued gene ID or Uncharacterized protein	7.04	2.82	2.24e-06	5.19e-05	4	3	4	3.67	35	24	23	27.33
AaeL_AAEL011130	5574396	sorbitol dehydrogenase	4.01	2	5.49e-11	3.13e-09	137	76	72	95	360	503	313	392
AaeL_AAEL011144	5574426	pancreatic lipase-related protein 2	4.03	2.01	0.000231	0.00315	11	2	9	7.33	30	23	37	30
AaeL_AAEL002385	5574470	esterase B1	2.62	1.39	2.48e-07	7.22e-06	130	124	90	114.67	373	287	282	314
AaeL_AAEL002378	5574469	esterase B1	2.2	1.14	3.67e-05	0.000626	160	75	135	123.33	288	274	262	274.67
AaeL_AAEL002390	5574499	Krueppel homolog 1, transcript variant X2	2.49	1.31	6.54e-09	2.55e-07	287	179	186	217.33	522	639	498	553
AaeL_AAEL011223	5574544	Discontinued gene ID or Uncharacterized protein	-3.54	-1.82	0.000267	0.00354	70	81	31	60.67	23	9	22	18
AaeL_AAEL011307	5574670	DNA repair protein RAD51 homolog 3	-2.22	-1.15	2.31e-05	0.000417	198	151	222	190.33	114	82	69	88.33
AaeL_AAEL011313	5574675	juvenile hormone epoxide hydrolase	3.03	1.6	0.00241	0.02	10	27	19	18.67	53	30	90	57.67
AaeL_AAEL011312	5574681	adenylate cyclase type 10	2.62	1.39	0.00323	0.03	9	9	14	10.67	29	32	26	29
AaeL_AAEL011325	5574685	gonadotropin-releasing hormone II receptor, transcript variant X4	2.58	1.37	2.09e-07	6.2e-06	173	211	134	172.67	470	532	406	469.33
AaeL_AAEL011345	5574712	dnaJ homolog subfamily C member 22	2.23	1.16	0.00261	0.02	26	37	23	28.67	91	55	56	67.33
AaeL_AAEL011369	5574739	endothelin-converting enzyme homolog, transcript variant X1	2.09	1.06	1.61e-09	7.08e-08	549	409	399	452.33	1045	981	892	972.67
AaeL_AAEL011400	5574756	uncharacterized LOC5574756	9.78	3.29	1.53e-14	1.5e-12	11	11	6	9.33	90	125	72	95.67
CTL21	5574764	perlucin-like protein	8.86	3.15	6.22e-15	6.38e-13	15	30	10	18.33	185	168	166	173
AaeL_AAEL002481	5574807	probable chitinase 10	4.78	2.26	5.93e-05	0.000958	7	10	1	6	37	25	28	30
AaeL_AAEL002492	5574808	uncharacterized LOC5574808	4.4	2.14	0.00236	0.02	3	1	7	3.67	12	18	20	16.67
AaeL_AAEL002482	5574811	Discontinued gene ID or Uncharacterized protein	5.33	2.41	0.00186	0.02	1	5	1	2.33	13	14	13	13.33
CLIPC11	5575036	serine protease snake	3.23	1.69	0.00159	0.02	10	7	9	8.67	19	24	41	28
AaeL_AAEL011622	5575054	plasma kallikrein	3.22	1.69	8.81e-06	0.000175	93	56	54	67.67	135	173	331	213
CTLGA8	5575053	uncharacterized LOC5575053	11.78	3.56	3.98e-07	1.12e-05	3	4	6	4.33	17	34	97	49.33
AaeL_AAEL011639	5575074	WAP, Kazal, immunoglobulin, Kunitz and NTR domain-containing protein 2	2.06	1.05	3.32e-06	7.3e-05	216	173	193	194	458	496	295	416.33
AaeL_AAEL011648	5575093	G1/S-specific cyclin-D2	-2.39	-1.26	8.52e-12	5.53e-10	588	520	783	630.33	355	247	214	272
AaeL_AAEL000348	5575200	Discontinued gene ID or Uncharacterized protein	-2.15	-1.11	3e-05	0.000526	239	202	345	262	146	130	98	124.67
AaeL_AAEL000309	5575163	cytokine receptor, transcript variant X2	3.86	1.95	1.87e-10	9.91e-09	78	63	62	67.67	302	263	243	269.33
AaeL_AAEL000316	5575171	uncharacterized LOC5575171	9.37	3.23	1.44e-15	1.62e-13	20	17	11	16	166	154	146	155.33
AaeL_AAEL000311	5575174	A-agglutinin anchorage subunit, transcript variant X2	3.9	1.97	0	0	397	232	203	277.33	1222	1200	939	1120.33
CYP325U1	23687635	cytochrome P450 4c21	-8.3	-3.05	0.000708	0.00816	11	13	11	11.67	0	4	0	1.33
CYP325E3	5575188	cytochrome P450 4C1	8.24	3.04	5.16e-07	1.41e-05	8	3	1	4	41	26	37	34.67
AaeL_AAEL017299	23687719	Discontinued gene ID or Uncharacterized protein	2.88	1.53	0.00479	0.04	18	7	3	9.33	29	32	23	28
AaeL_AAEL011740	5575270	uncharacterized LOC5575270	2.27	1.19	1.14e-05	0.000221	140	127	101	122.67	313	353	212	292.67
AaeL_AAEL002612	5575310	uncharacterized LOC5575310	11.7	3.55	4.1e-07	1.15e-05	2	1	6	3	17	33	54	34.67
AaeL_AAEL002600	5575324	serine protease 42, transcript variant X1	2.17	1.12	1.12e-10	6.15e-09	596	550	498	548	1141	1279	1238	1219.33
AaeL_AAEL002580	5575325	transmembrane protease serine 2	9.77	3.29	1.11e-16	1.45e-14	14	26	14	18	147	180	218	181.67
CLIPA1	5575326	proclotting enzyme, transcript variant X2	7.96	2.99	0	0	71	64	32	55.67	319	489	551	453
AaeL_AAEL002582	5575327	serine protease 55	2.18	1.12	0.000517	0.00624	75	87	63	75	137	161	203	167
AaeL_AAEL002592	5575336	uncharacterized LOC5575336	2.39	1.26	0.000511	0.00618	27	27	34	29.33	74	93	51	72.67
AaeL_AAEL002624	5575349	tryptase	6.48	2.7	2.09e-13	1.73e-11	59	91	31	60.33	356	403	478	412.33
AaeL_AAEL002585	5575350	tryptase	11.43	3.51	0	0	23	31	13	22.33	180	262	345	262.33
AaeL_AAEL002610	5575351	tryptase	10.57	3.4	0	0	52	140	74	88.67	722	1107	1129	986
PPO3	5575366	phenoloxidase 2	2.28	1.19	0.00588	0.05	33	27	14	24.67	63	54	58	58.33
PPO10	5575359	phenoloxidase 2	3.46	1.79	0.00301	0.03	9	10	7	8.67	20	14	55	29.67
AaeL_AAEL011811	5575417	DNA replication licensing factor Mcm3	-2.37	-1.25	0	0	3717	3751	5830	4432.67	2245	1802	1690	1912.33
AaeL_AAEL011824	5575418	gamma-glutamyltranspeptidase 1	2.06	1.04	0.00572	0.04	52	37	51	46.67	79	97	114	96.67
AaeL_AAEL011840	5575458	Discontinued gene ID or Uncharacterized protein	12.77	3.67	4.48e-06	9.51e-05	13	0	0	4.33	25	32	99	52
CYP315A1	5575470	cytochrome P450 315a1, mitochondrial	2.12	1.09	0.00311	0.03	51	56	45	50.67	123	108	102	111
AaeL_AAEL011859	5575479	Discontinued gene ID or Uncharacterized protein	2.3	1.2	7.44e-06	0.000149	86	70	78	78	180	212	162	184.67
AaeL_AAEL011890	5575504	uncharacterized LOC5575504, transcript variant X1	2.04	1.03	0.00127	0.01	100	50	62	70.67	143	175	125	147.67
AaeL_AAEL011884	5575507	uncharacterized LOC5575507	6.06	2.6	2.99e-09	1.24e-07	25	23	13	20.33	86	142	149	125.67
AaeL_AAEL011897	5575523	protein obstructor-E	2.33	1.22	0.00485	0.04	36	17	19	24	72	62	40	58
AaeL_AAEL011906	5575530	histone H1	2.06	1.04	8.66e-05	0.00134	247	254	189	230	746	332	429	502.33
AaeL_AAEL011915	5580210	F-box/LRR-repeat protein 13, transcript variant X1	-3.5	-1.81	0.00353	0.03	34	6	30	23.33	9	9	2	6.67
AaeL_AAEL011943	5575611	protein hairy	2.24	1.16	7.57e-07	1.97e-05	211	152	143	168.67	418	440	315	391
AAEL801164	5575674	testisin	8.26	3.05	7.57e-13	5.81e-11	10	20	15	15	115	170	104	129.67
AaeL_AAEL002683	5575671	xanthine dehydrogenase	2.93	1.55	1.55e-15	1.72e-13	324	206	202	244	913	768	558	746.33
AaeL_AAEL002696	5575673	glutamyl aminopeptidase	9.03	3.18	2.64e-14	2.49e-12	22	26	12	20	176	314	97	195.67
CLIPC1	5575678	venom protease, transcript variant X1	2.41	1.27	0.000466	0.0057	38	36	49	41	101	122	83	102
AaeL_AAEL011998	5575686	Discontinued gene ID or Uncharacterized protein	-2.36	-1.24	6.69e-06	0.000135	692	307	401	466.67	215	182	202	199.67
AaeL_AAEL012054	5575733	sulfhydryl oxidase 1	2.01	1.01	4.6e-14	4.22e-12	1060	894	1114	1022.67	2180	2369	1789	2112.67
AaeL_AAEL002726	5575756	37 kDa salivary gland allergen Aed a 2-like, transcript variant X2	12.19	3.61	5.74e-07	1.55e-05	1	3	2	2	21	30	28	26.33
SRPN20	5575764	leukocyte elastase inhibitor	5.09	2.35	0	0	179	116	86	127	623	707	661	663.67
SRPN23	5575765	antichymotrypsin-2	6.11	2.61	1.84e-13	1.54e-11	145	264	52	153.67	1304	988	839	1043.67
SRPN14	5575767	serine protease inhibitor 42Dd	3.63	1.86	0.000456	0.0056	7	7	5	6.33	25	27	20	24
SRPN21	5575768	leukocyte elastase inhibitor	9.01	3.17	1.44e-15	1.62e-13	14	14	12	13.33	154	111	109	124.67
AaeL_AAEL002702	5575769	Discontinued gene ID or Uncharacterized protein	10.21	3.35	1.16e-10	6.36e-09	6	8	9	7.67	46	71	117	78
AaeL_AAEL002711	5575774	TBC1 domain family member 16	-2.05	-1.04	2.55e-11	1.55e-09	2111	1843	3150	2368	1455	1223	886	1188
AaeL_AAEL012086	5575814	uncharacterized LOC5575814	10.25	3.36	0	0	164	180	79	141	1089	1515	1861	1488.33
AaeL_AAEL012089	5575817	uncharacterized LOC5575817	2.94	1.55	0.00307	0.03	4	16	32	17.33	59	61	38	52.67
AaeL_AAEL012102	5575839	gametogenetin-binding protein 2-like, transcript variant X1	-2.09	-1.06	2.38e-10	1.24e-08	936	1131	976	1014.33	572	462	486	506.67
AaeL_AAEL012136	5575868	cysteine-rich secretory protein LCCL domain-containing 1	2.87	1.52	5.64e-06	0.000116	50	44	89	61	146	251	136	177.67
GPRNPY5_2	5575945	G-protein coupled receptor moody	-2.55	-1.35	0.0011	0.01	68	39	73	60	24	33	15	24
AaeL_AAEL012192	5575949	probable multidrug resistance-associated protein lethal(2)03659	-3.93	-1.97	0.00357	0.03	35	7	13	18.33	7	4	3	4.67
AaeL_AAEL012245	5576013	protein obstructor-E	4.27	2.1	0.00135	0.01	1	6	5	4	24	16	14	18
AaeL_AAEL012255	5576017	uncharacterized LOC5576017	6.62	2.73	1.44e-15	1.62e-13	50	61	65	58.67	653	206	369	409.33
AaeL_AAEL012299	5576063	Discontinued gene ID or Uncharacterized protein	2.79	1.48	0.000349	0.00445	52	19	15	28.67	61	98	83	80.67
AaeL_AAEL012332	5580244	oral-facial-digital syndrome 1 protein homolog	8	3	0.00241	0.02	1	1	1	1	8	6	13	9
AaeL_AAEL012336	5576092	uncharacterized LOC5576092, transcript variant X1	-2.07	-1.05	3.19e-07	9.17e-06	1142	610	1777	1176.33	716	598	407	573.67
AaeL_AAEL012339	5576141	cyclin-dependent kinase 2	-2.58	-1.37	2.51e-09	1.05e-07	957	674	1277	969.33	645	293	241	393
AaeL_AAEL012341	5576151	lipase 3, transcript variant X2	6.43	2.68	0	0	158	142	98	132.67	730	914	975	873
AaeL_AAEL012357	5576161	transmembrane protein 19, transcript variant X1	7.54	2.92	0	0	171	168	131	156.67	1276	1192	1200	1222.67
AaeL_AAEL012418	5576264	plancitoxin-1	-2.56	-1.36	9.17e-14	8.12e-12	893	901	952	915.33	361	394	349	368
AaeL_AAEL002875	5576342	Discontinued gene ID or Uncharacterized protein	-4.96	-2.31	3.65e-05	0.000624	38	21	69	42.67	5	9	11	8.33
AaeL_AAEL002880	5576363	polyserase-2	3.01	1.59	5.3e-09	2.1e-07	144	109	104	119	415	444	262	373.67
AaeL_AAEL002872	5576368	probable cytochrome P450 6d4	-2.4	-1.26	1.51e-07	4.57e-06	609	775	1406	930	588	366	260	404.67
AaeL_AAEL012499	5576406	histone H2A-beta, sperm	-2.23	-1.16	8.33e-15	8.35e-13	6610	6104	9076	7263.33	4369	3079	2675	3374.33
AaeL_AAEL012518	5576429	low density lipoprotein receptor adapter protein 1-A, transcript variant X4	3.03	1.6	4.44e-16	5.43e-14	432	364	244	346.67	1199	1070	1018	1095.67
AaeL_AAEL012534	5576436	Discontinued gene ID or Uncharacterized protein	16.67	4.06	0	0	12	15	7	11.33	178	181	225	194.67
AaeL_AAEL012538	5576455	leucine-rich repeat-containing G-protein coupled receptor 4	3.75	1.91	0.000205	0.00284	11	13	5	9.67	38	46	29	37.67
AaeL_AAEL012546	5580252	DNA replication licensing factor Mcm6	-2.06	-1.04	1.94e-12	1.37e-10	4692	4341	6950	5327.67	3103	2320	2475	2632.67
AaeL_AAEL012578	5576518	probable phosphoserine aminotransferase	3.51	1.81	4.03e-13	3.2e-11	260	110	144	171.33	604	695	534	611
AaeL_AAEL012571	5576524	Discontinued gene ID or Uncharacterized protein	2.49	1.32	2.82e-06	6.32e-05	89	73	67	76.33	188	211	187	195.33
AaeL_AAEL012605	5576549	translation initiation factor IF-2, transcript variant X4	2.08	1.05	0.000184	0.00259	120	116	116	117.33	231	319	206	252
AaeL_AAEL012617	5576556	Discontinued gene ID or Uncharacterized protein	-3.46	-1.79	0.00396	0.03	9	58	51	39.33	10	9	16	11.67
AaeL_AAEL012614	5576561	isocitrate dehydrogenase [NADP	2.32	1.21	6.97e-13	5.4e-11	358	282	325	321.67	898	840	583	773.67
AaeL_AAEL012625	5576563	serine protease Hayan	3.06	1.61	0.00221	0.02	15	8	7	10	23	49	23	31.67
AaeL_AAEL012644	5576617	uncharacterized LOC5576617	3.18	1.67	2.76e-10	1.42e-08	276	251	142	223	1123	489	658	756.67
AaeL_AAEL012646	5576619	uncharacterized LOC5576619	2.92	1.54	0.000317	0.00412	42	43	18	34.33	162	70	91	107.67
AaeL_AAEL012687	5576661	uncharacterized LOC5576661	2.41	1.27	7.86e-05	0.00123	113	84	56	84.33	194	196	233	207.67
CLIPC12	5576686	serine protease persephone	2.23	1.16	0.00125	0.01	30	29	28	29	72	75	53	66.67
CLIPC16	5576684	serine protease Hayan	2.14	1.1	2.97e-10	1.52e-08	332	291	300	307.67	790	720	540	683.33
CLIPC13	5576683	clotting factor B	4.14	2.05	4.84e-10	2.35e-08	47	48	29	41.33	209	180	141	176.67
AaeL_AAEL012721	5576700	Discontinued gene ID or Uncharacterized protein	8.3	3.05	1.57e-14	1.53e-12	10	14	13	12.33	99	112	106	105.67
AaeL_AAEL012726	5576697	uncharacterized LOC5576697, transcript variant X2	4.4	2.14	3.67e-09	1.48e-07	41	30	28	33	161	186	106	151
AaeL_AAEL012722	5576698	uncharacterized LOC5576698	7.86	2.98	0.000269	0.00357	2	2	1	1.67	14	15	14	14.33
AaeL_AAEL016972	23687392	Discontinued gene ID or Uncharacterized protein	2.41	1.27	0.000801	0.00905	33	30	19	27.33	64	73	67	68
AaeL_AAEL012764	5576784	glycine N-methyltransferase, transcript variant X2	8.33	3.06	1.3e-13	1.13e-11	56	37	14	35.67	527	209	228	321.33
AaeL_AAEL012763	5576787	uncharacterized LOC5576787	3.34	1.74	8.8e-08	2.81e-06	54	92	78	74.67	291	273	220	261.33
AaeL_AAEL012767	5576788	leucine-rich repeats and immunoglobulin-like domains protein sma-10, transcript variant X1	4.41	2.14	2.12e-11	1.3e-09	38	35	40	37.67	164	190	159	171
AaeL_AAEL002990	5580288	uncharacterized LOC5580288	4	2	0.00101	0.01	9	9	2	6.67	22	52	13	29
AaeL_AAEL012794	5576808	mucin-17, transcript variant X1	2.02	1.02	0.0056	0.04	129	72	118	106.33	394	147	138	226.33
AaeL_AAEL012804	5576819	putative leucine-rich repeat-containing protein DDB_G0290503, transcript variant X2	-2.15	-1.1	5.11e-09	2.03e-07	759	579	989	775.67	407	478	232	372.33
AaeL_AAEL012805	5576831	Discontinued gene ID or Uncharacterized protein	-4.8	-2.26	0.0031	0.03	15	7	30	17.33	9	2	0	3.67
AaeL_AAEL012842	5576859	serine protease 44	3.73	1.9	0.000343	0.00439	10	3	9	7.33	23	24	36	27.67
AaeL_AAEL012855	5576905	uncharacterized LOC5576905	7.56	2.92	0	0	285	221	149	218.33	1567	1771	1758	1698.67
AaeL_AAEL012856	5576909	uncharacterized LOC5576909	6.3	2.65	0	0	146	148	84	126	937	721	834	830.67
AaeL_AAEL012853	5576908	uncharacterized LOC5576908	5.22	2.38	9.99e-16	1.17e-13	39	47	37	41	227	216	218	220.33
AaeL_AAEL012864	5576923	uncharacterized LOC5576923	2.39	1.26	0.000263	0.00351	47	29	29	35	98	79	82	86.33
AaeL_AAEL012909	5576945	Discontinued gene ID or Uncharacterized protein	2.34	1.23	0.000747	0.00853	65	39	57	53.67	110	185	92	129
AaeL_AAEL012910	5576947	Discontinued gene ID or Uncharacterized protein	2.42	1.28	9.53e-08	3.03e-06	215	141	194	183.33	405	585	371	453.67
AaeL_AAEL012905	5576948	uncharacterized LOC5576948	2.05	1.03	1.8e-09	7.84e-08	568	480	454	500.67	938	1355	888	1060.33
AaeL_AAEL012953	5577037	polyserase-2, transcript variant X2	5.58	2.48	3.82e-10	1.9e-08	46	30	16	30.67	129	187	206	174
AaeL_AAEL012956	5577040	limulus clotting factor C, transcript variant X2	3.72	1.9	4.86e-12	3.27e-10	88	78	91	85.67	276	329	362	322.33
AaeL_AAEL012998	5577100	uncharacterized LOC5577100, transcript variant X6	-8.84	-3.14	5.21e-06	0.000108	1519	50	78	549	73	73	41	62.33
AaeL_AAEL017100	23687520	Discontinued gene ID or Uncharacterized protein	-2.46	-1.3	0.00592	0.05	114	29	39	60.67	26	24	24	24.67
AaeL_AAEL013001	5577106	uncharacterized LOC5577106	3.66	1.87	1.63e-07	4.92e-06	33	21	29	27.67	148	89	79	105.33
AaeL_AAEL013021	5577125	Discontinued gene ID or Uncharacterized protein	2.71	1.44	1.16e-07	3.59e-06	154	115	245	171.33	365	487	523	458.33
AaeL_AAEL013029	5577131	uncharacterized LOC5577131	4.25	2.09	2.92e-05	0.000513	30	10	7	15.67	67	50	84	67
AaeL_AAEL003118	5577141	Discontinued gene ID or Uncharacterized protein	2.52	1.33	2.19e-05	0.000399	130	103	89	107.33	233	422	192	282.33
AaeL_AAEL003114	5577149	Discontinued gene ID or Uncharacterized protein	3.84	1.94	0.000344	0.00439	39	4	43	28.67	49	81	171	100.33
AaeL_AAEL013032	5577153	serine protease snake, transcript variant X4	3.7	1.89	1.67e-05	0.00031	27	16	10	17.67	71	63	68	67.33
AaeL_AAEL013033	5577152	Discontinued gene ID or Uncharacterized protein	3.84	1.94	6.39e-07	1.71e-05	28	27	16	23.67	86	80	113	93
AaeL_AAEL013140	5577290	serine protease 53	2.93	1.55	7.83e-07	2.02e-05	109	61	56	75.33	237	251	194	227.33
HPX2	5577425	peroxidase	2.26	1.18	1.5e-11	9.47e-10	436	326	362	374.67	1070	733	818	873.67
PIWI5	5577490	protein aubergine	2.78	1.48	3.33e-16	4.1e-14	390	297	250	312.33	1017	886	804	902.33
SRPN26	5577495	uncharacterized LOC5577495	9.62	3.27	1.67e-12	1.21e-10	35	80	8	41	555	456	332	447.67
AaeL_AAEL003185	5577521	uncharacterized LOC5577521	3.27	1.71	0.00222	0.02	10	20	4	11.33	35	51	34	40
AaeL_AAEL003203	5577524	acyl-CoA Delta(11) desaturase, transcript variant X3	3.15	1.66	0	0	5025	5023	5364	5137.33	17974	20347	12464	16928.3
CLIPB28	5577532	serine protease 7, transcript variant X2	2.58	1.37	0.0053	0.04	37	26	12	25	51	38	104	64.33
AaeL_AAEL017153	23687573	uncharacterized LOC23687573, transcript variant X3	2.11	1.08	1.11e-15	1.28e-13	3577	2605	3065	3082.33	6945	7159	5933	6679
AaeL_AAEL013297	5577587	Discontinued gene ID or Uncharacterized protein	3.15	1.66	0	0	228	207	197	210.67	682	734	635	683.67
AaeL_AAEL013329	5577696	cyclin-dependent kinase 2	-3.2	-1.68	3.98e-11	2.35e-09	390	569	738	565.67	190	238	125	184.33
AaeL_AAEL013338	5577714	protein lethal(2)essential for life	-3.3	-1.72	0	0	60792	55102	91322	69072	27551	19942	17189	21560.7
AaeL_AAEL003339	5577904	zinc finger protein 362	3.13	1.65	1.58e-05	0.000294	61	31	35	42.33	121	127	153	133.67
AAEL801181	5577897	argininosuccinate lyase	2.61	1.38	2.98e-14	2.78e-12	1265	1103	1146	1171.33	2584	3037	3620	3080.33
AaeL_AAEL013413	5577934	uncharacterized LOC5577934	3.61	1.85	0.000315	0.00409	10	15	7	10.67	47	36	37	40
AaeL_AAEL013417	5577937	angiopoietin-related protein 1	8.74	3.13	1.59e-13	1.35e-11	11	10	10	10.33	94	72	111	92.33
SPZ1C	5577955	uncharacterized LOC5577955, transcript variant X2	9.32	3.22	1.42e-12	1.04e-10	11	8	6	8.33	92	77	74	81
AaeL_AAEL013438	5577969	Discontinued gene ID or Uncharacterized protein	2.96	1.57	6.64e-06	0.000134	87	56	38	60.33	231	124	198	184.33
AaeL_AAEL013452	5577977	uncharacterized LOC5577977, transcript variant X1	2.05	1.04	0.00235	0.02	44	33	52	43	96	101	76	91
AaeL_AAEL013482	5578046	Discontinued gene ID or Uncharacterized protein	-3.08	-1.62	0.00109	0.01	39	145	316	166.67	88	63	21	57.33
AaeL_AAEL013486	5578049	Discontinued gene ID or Uncharacterized protein	8.08	3.01	1.68e-07	5.07e-06	6	5	4	5	42	29	54	41.67
AaeL_AAEL013484	5578050	uncharacterized LOC5578050	4.86	2.28	0	0	340	278	242	286.67	1614	1403	1312	1443
AaeL_AAEL013533	5578155	ribosome biogenesis protein NSA2 homolog, transcript variant X1	2.04	1.03	6.65e-14	5.98e-12	8024	5791	7104	6973	15324	15400	12918	14547.3
AaeL_AAEL013542	5578161	elongation of very long chain fatty acids protein AAEL008004-like	11.85	3.57	5e-15	5.19e-13	17	9	11	12.33	172	221	72	155
AaeL_AAEL003467	5578208	27 kDa hemolymph protein	5.26	2.4	0	0	401	351	257	336.33	2147	1911	1522	1860
AaeL_AAEL003483	5578210	uncharacterized LOC5578210	7.28	2.86	0	0	140	155	122	139	834	1360	954	1049.33
AaeL_AAEL003457	5578211	uncharacterized LOC5578211	8.65	3.11	1.35e-13	1.17e-11	18	24	11	17.67	232	171	95	166
AaeL_AAEL013574	5578236	apolipoprotein D, transcript variant X1	4.11	2.04	0	0	365	327	238	310	1240	1311	1388	1313
AaeL_AAEL013577	5578244	protein G12	2.81	1.49	0.0015	0.02	34	41	6	27	79	67	96	80.67
AaeL_AAEL013602	5578284	pikachurin	-2.03	-1.02	0.000201	0.0028	284	319	343	315.33	230	169	96	165
AaeL_AAEL013613	5578303	pyruvate dehydrogenase E1 component subunit alpha, mitochondrial	2.37	1.24	1.74e-13	1.47e-11	718	552	474	581.33	1585	1507	1202	1431.33
AaeL_AAEL013640	5578322	Discontinued gene ID or Uncharacterized protein	13.7	3.78	0.00258	0.02	0	2	0	0.67	11	0	22	11
AaeL_AAEL013637	5578315	homogentisate 1,2-dioxygenase	2.41	1.27	0.000119	0.00176	116	102	65	94.33	230	276	207	237.67
AaeL_AAEL013738	5578529	uncharacterized LOC5578529	-2.22	-1.15	5.37e-09	2.12e-07	677	529	1012	739.33	491	303	240	344.67
AaeL_AAEL003568	5578556	L-threonine ammonia-lyase	7.32	2.87	7.98e-13	6.1e-11	16	29	17	20.67	195	173	112	160
AaeL_AAEL003593	5578618	uncharacterized LOC5578618, transcript variant X1	2.89	1.53	3.13e-10	1.58e-08	151	137	118	135.33	444	377	392	404.33
AaeL_AAEL003586	5578614	protein borderless, transcript variant X1	2.05	1.04	0.0027	0.02	94	127	59	93.33	183	213	208	201.33
AaeL_AAEL003584	5578629	uncharacterized LOC5578629	7.29	2.87	1.16e-06	2.87e-05	5	9	1	5	53	41	24	39.33
AaeL_AAEL003600	5578630	uncharacterized LOC5578630	5.49	2.46	1.94e-10	1.02e-08	164	322	52	179.33	1403	1022	886	1103.67
AaeL_AAEL003601	5578631	uncharacterized LOC5578631	5.72	2.52	6.65e-11	3.74e-09	96	122	21	79.67	617	495	393	501.67
AaeL_AAEL003619	5578665	sodium-dependent nutrient amino acid transporter 1	3.38	1.76	3.38e-09	1.38e-07	130	113	127	123.33	312	339	586	412.33
AaeL_AAEL003626	5578664	sodium-dependent nutrient amino acid transporter 1	2.3	1.2	2.52e-05	0.00045	158	153	109	140	411	316	286	337.67
AaeL_AAEL003643	5578679	Discontinued gene ID or Uncharacterized protein	3.09	1.63	2.43e-07	7.11e-06	108	40	52	66.67	219	235	177	210.33
AaeL_AAEL003611	5578682	acyl-CoA Delta(11) desaturase, transcript variant X1	3.52	1.81	1.8e-09	7.83e-08	81	59	52	64	282	276	152	236.67
CLIPB41	5578689	serine protease easter	3.14	1.65	2.44e-06	5.56e-05	36	24	25	28.33	106	81	88	91.67
CLIPB40	5578690	Discontinued gene ID or Uncharacterized protein	3.67	1.88	6.92e-07	1.81e-05	36	30	16	27.33	139	100	79	106
CLIPB8	5578692	serine protease easter	3.28	1.71	0	0	605	419	405	476.33	1361	1969	1461	1597
AaeL_AAEL003642	5578693	serine protease 7	3.15	1.66	1.02e-12	7.63e-11	225	146	163	178	492	664	553	569.67
AaeL_AAEL013821	5578700	Discontinued gene ID or Uncharacterized protein	3	1.58	4.87e-06	0.000102	50	62	36	49.33	153	182	131	155.33
ABDA_AEDAE_b	5578718	homeobox protein abdominal-A homolog, transcript variant X4	2.77	1.47	2.94e-05	0.000515	39	32	24	31.67	95	95	82	90.67
AaeL_AAEL013834	5578720	probable multidrug resistance-associated protein lethal(2)03659	3.96	1.99	3.59e-05	0.000614	31	9	10	16.67	105	52	50	69
AaeL_AAEL013852	5578812	J domain-containing protein CG6693	-2.09	-1.06	1.56e-09	6.88e-08	1582	1450	2305	1779	1279	798	589	888.67
AaeL_AAEL013857	5579531	serine protease Hayan, transcript variant X1	7.51	2.91	1.11e-16	1.45e-14	37	39	15	30.33	212	241	259	237.33
AaeL_AAEL013856	5579529	uncharacterized LOC5579529	2.32	1.22	0.00477	0.04	37	59	24	40	110	139	56	101.67
AaeL_AAEL013912	5578908	putative fatty acyl-CoA reductase CG5065	-2.07	-1.05	0.00514	0.04	75	74	47	65.33	39	39	22	33.33
AaeL_AAEL003773	5578977	uncharacterized LOC5578977	2.41	1.27	0.000249	0.00335	44	23	48	38.33	101	104	81	95.33
AaeL_AAEL003804	5578979	uncharacterized LOC5578979	-2.26	-1.18	1.18e-08	4.34e-07	457	481	658	532	286	241	201	242.67
AaeL_AAEL003797	5578985	uncharacterized LOC5578985	-3.12	-1.64	1.31e-12	9.61e-11	443	439	686	522.67	220	165	134	173
AaeL_AAEL003783	5578989	Discontinued gene ID or Uncharacterized protein	-2.11	-1.08	1.55e-09	6.87e-08	616	700	902	739.33	472	338	284	364.67
AaeL_AAEL003818	5579071	histone H2A	-2.75	-1.46	0.000425	0.00529	129	110	318	185.67	110	24	69	67.67
AaeL_AAEL003852	5579070	histone H3	-4.71	-2.24	9.71e-06	0.000191	51	28	66	48.33	13	8	10	10.33
AaeL_AAEL015678	5579069	histone H2B	-2.72	-1.45	3.55e-07	1.01e-05	329	166	354	283	136	93	87	105.33
AaeL_AAEL003826	5579068	histone H2A	-2.42	-1.27	0.000591	0.007	132	125	290	182.33	128	35	68	77
AaeL_AAEL003850	5579067	histone H3	-2.8	-1.49	0.00309	0.03	37	37	62	45.33	29	8	13	16.67
AaeL_AAEL003846	5579077	histone H4	-2.75	-1.46	0.00448	0.04	31	18	38	29	17	4	11	10.67
AaeL_AAEL015679	5579078	histone H2B	-2.34	-1.22	1.42e-05	0.000268	294	170	304	256	133	98	103	111.33
AaeL_AAEL003851	5579128	histone H2A	-2.58	-1.37	0.000149	0.00215	137	119	283	179.67	119	39	56	71.33
AaeL_AAEL003856	5579079	Discontinued gene ID or Uncharacterized protein	-2.69	-1.43	0.00246	0.02	51	31	52	44.67	26	13	12	17
AaeL_AAEL003823	5579080	histone H4	-2.73	-1.45	0.00301	0.03	34	23	42	33	13	8	16	12.33
AaeL_AAEL003828	5579081	Discontinued gene ID or Uncharacterized protein	-2.58	-1.37	0.00304	0.03	41	30	60	43.67	22	16	14	17.33
AaeL_AAEL003838	5579082	histone H4	-3.06	-1.62	0.00134	0.01	43	20	40	34.33	15	6	13	11.33
AaeL_AAEL003866	5579083	Discontinued gene ID or Uncharacterized protein	-3.91	-1.97	0.000166	0.00237	36	16	45	32.33	12	9	4	8.33
AaeL_AAEL015680	5579076	histone H2B	-2.8	-1.49	7.05e-07	1.84e-05	287	164	329	260	120	86	77	94.33
AaeL_AAEL003862	5579084	histone H2A	-5.1	-2.35	9.31e-06	0.000184	1238	496	1047	927	22	433	90	181.67
AaeL_AAEL003836	5579085	histone H3	-3.23	-1.69	0.000411	0.00512	43	36	63	47.33	24	12	9	15
AaeL_AAEL015681	5579087	histone H2B	-2.56	-1.36	1.5e-06	3.6e-05	286	187	329	267.33	138	99	84	107
DEFC_AEDAE	5579094	defensin-C	14.5	3.86	1.2e-05	0.00023	4	2	5	3.67	5	13	127	48.33
DEFD	5579095	defensin-A-like	31.28	4.97	9.54e-09	3.61e-07	9	1	3	4.33	7	40	317	121.33
AaeL_AAEL003821	5579096	uncharacterized LOC5579096	-3.31	-1.73	0.000298	0.00389	212	71	101	128	31	18	62	37
AaeL_AAEL003848	5579097	Discontinued gene ID or Uncharacterized protein	-2.63	-1.4	0.000627	0.00738	118	39	60	72.33	33	23	27	27.67
DEFA_AEDAE	5579099	defensin-A	21.99	4.46	2.46e-09	1.04e-07	15	3	4	7.33	20	69	351	146.67
AaeL_AAEL014005	5579131	Discontinued gene ID or Uncharacterized protein	17.69	4.15	1.73e-12	1.25e-10	7	3	4	4.67	83	40	126	83
AaeL_AAEL014004	5579130	Discontinued gene ID or Uncharacterized protein	4.88	2.29	1.94e-08	6.86e-07	24	27	34	28.33	90	186	144	140
AaeL_AAEL014007	5579132	Discontinued gene ID or Uncharacterized protein	20.98	4.39	0.00302	0.03	0	0	1	0.33	2	5	19	8.67
CYP4J17	5579144	probable cytochrome P450 4ac1, transcript variant X1	3.9	1.96	4.51e-10	2.2e-08	71	37	37	48.33	242	198	148	196
AaeL_AAEL014045	5579205	allantoicase	2.49	1.32	7.5e-05	0.00117	79	73	39	63.67	184	164	151	166.33

## Sheet: Day 14
							Control				ZIKV Infected
Name	Gene Identifier	Gene Description	Fold change	Log fold change	P-value	FDR p-value	Total counts (R1)	Total counts (R2)	Total counts (R3)	Mean	Total counts (R1)	Total counts (R2)	Total counts (R3)	Mean
AaeL_AAEL000584	5564327	transcription factor SOX-3	-2.01	-1.01	4.34e-09	7.79e-07	1659	1623	1092	1458	813	820	536	723
AaeL_AAEL004871	5565591	Discontinued gene ID or Uncharacterized protein	-2.06	-1.04	2.73e-10	7.18e-08	2251	2695	1709	2218.33	1231	1268	732	1077
AaeL_AAEL007033	5568681	pyrroline-5-carboxylate reductase	2.17	1.11	0.00146	0.02	51	49	53	51	119	128	84	110.33
AaeL_AAEL007040	5568687	protein lozenge, transcript variant X3	-12.57	-3.65	0.000559	0.01	17	0	58	25	0	6	0	2
AaeL_AAEL008301	5570397	ephrin type-B receptor 5, transcript variant X9	-2.24	-1.16	2.9e-06	0.000149	456	555	294	435	197	229	154	193.33
AaeL_AAEL017320	23687740	farnesol dehydrogenase-like	2.81	1.49	2.36e-08	3.17e-06	116	171	106	131	346	378	374	366
AaeL_AAEL017302	23687722	farnesol dehydrogenase	2.04	1.03	1.05e-10	3.19e-08	493	570	494	519	940	1157	1062	1053
AaeL_AAEL008827	5571133	interference hedgehog, transcript variant X5	-2.11	-1.07	7.44e-07	4.91e-05	507	522	421	483.33	269	273	148	230
AaeL_AAEL009316	5571788	angiotensin-converting enzyme, transcript variant X5	2.2	1.14	1.64e-05	0.000603	92	110	147	116.33	208	272	286	255.33
AaeL_AAEL009310	5571787	angiotensin-converting enzyme	2.65	1.41	0.000207	0.00481	31	37	47	38.33	76	126	103	101.67
AaeL_AAEL001700	5571817	Discontinued gene ID or Uncharacterized protein	-2.03	-1.02	0.0019	0.03	140	171	120	143.67	63	93	56	70.67
AaeL_AAEL001679	5571829	Discontinued gene ID or Uncharacterized protein	22.14	4.47	0.000118	0.00309	0	2	0	0.67	8	7	35	16.67
AaeL_AAEL001693	5571838	serine protease SP24D	2.46	1.3	0.000152	0.00381	55	45	48	49.33	120	147	97	121.33
AaeL_AAEL000243	5572022	protein artichoke	-3.61	-1.85	2.2e-07	1.87e-05	108	214	191	171	58	44	40	47.33
TKSIA_AEDAE	5572020	prosialokinin	4.2	2.07	2.33e-07	1.97e-05	81	32	52	55	123	245	314	227.33
AaeL_AAEL000251	5572018	protein stoned-A	2.07	1.05	0.00118	0.02	86	79	128	97.67	195	217	197	203
AaeL_AAEL009927	5572603	uncharacterized LOC5572603	2.09	1.07	0.00173	0.03	66	89	53	69.33	130	199	107	145.33
AaeL_AAEL012774	5576798	aminopeptidase N	2.3	1.2	0.00154	0.02	60	35	40	45	78	126	105	103
AaeL_AAEL003215	5577622	Discontinued gene ID or Uncharacterized protein	4.51	2.17	0.00013	0.00333	0	29	22	17	55	107	71	77.67
AaeL_AAEL004185	5564215	Discontinued gene ID or Uncharacterized protein	-3.41	-1.77	0.00316	0.04	20	55	12	29	8	11	6	8.33
AaeL_AAEL004509	5564939	kynurenine formamidase	2.68	1.42	0.000988	0.02	17	26	25	22.67	45	73	64	60.67
AaeL_AAEL004537	5564998	Discontinued gene ID or Uncharacterized protein	-2.45	-1.29	5e-06	0.000229	260	453	201	304.67	113	138	118	123
AaeL_AAEL004717	5565309	cyclin-dependent kinase 5 activator 1	2.74	1.46	0.00295	0.04	21	9	25	18.33	42	54	55	50.33
AaeL_AAEL004899	5565646	uncharacterized LOC5565646	3.99	2	8.86e-06	0.000361	16	10	20	15.33	58	67	59	61.33
AaeL_AAEL000704	5565901	synaptotagmin 1, transcript variant X2	2.46	1.3	6.65e-06	0.000292	93	75	154	107.33	208	324	266	266
AaeL_AAEL005336	5566353	D-3-phosphoglycerate dehydrogenase	2.15	1.1	5.61e-05	0.00166	256	132	156	181.33	364	467	334	388.33
AaeL_AAEL005672	5566826	adenosine deaminase 2, transcript variant X1	3.25	1.7	5.76e-09	1e-06	113	84	167	121.33	346	425	416	395.67
AaeL_AAEL006000	5567338	cytochrome c oxidase subunit 7A1, mitochondrial	2.02	1.01	6.32e-05	0.00183	171	154	174	166.33	322	346	334	334
AaeL_AAEL006211	5567635	tonsoku-like protein	-2.21	-1.15	6.55e-12	3.44e-09	1976	2380	1597	1984.33	968	1051	669	896
AaeL_AAEL000124	5567749	general odorant-binding protein 68	-2.21	-1.14	0.00154	0.02	239	122	205	188.67	69	69	115	84.33
AaeL_AAEL000141	5567786	Discontinued gene ID or Uncharacterized protein	-2.42	-1.28	3.44e-07	2.63e-05	407	520	331	419.33	178	217	124	173
AaeL_AAEL006408	5567955	uncharacterized LOC5567955	2.82	1.5	1.6e-05	0.000591	173	60	206	146.33	345	401	491	412.33
AaeL_AAEL006423	5567953	uncharacterized LOC5567953	2.84	1.5	1.08e-08	1.71e-06	189	123	221	177.67	387	452	660	499.67
AaeL_AAEL006406	5567957	Discontinued gene ID or Uncharacterized protein	4	2	9.58e-09	1.57e-06	85	55	154	98	293	371	513	392.33
AaeL_AAEL006417	5567956	37 kDa salivary gland allergen Aed a 2-like	4.36	2.12	1.11e-16	3.85e-13	429	212	567	402.67	1249	1854	2152	1751.67
ALL2_AEDAE	5567958	37 kDa salivary gland allergen Aed a 2	3.05	1.61	0.000541	0.01	23	72	117	70.67	118	197	329	214.67
AAEL801212	5568075	acetylcholine receptor subunit alpha-like 1	2.45	1.29	3.67e-05	0.00118	130	100	282	170.67	383	486	402	423.67
AMY1_AEDAE	5568295	alpha-amylase I	2.77	1.47	5.13e-14	6.36e-11	595	804	433	610.67	1181	2140	1693	1671.33
AaeL_AAEL007224	5568930	decorin	2.39	1.26	0.00251	0.03	18	22	49	29.67	68	82	65	71.67
AaeL_AAEL001450	5570722	Discontinued gene ID or Uncharacterized protein	-2.18	-1.12	0.00241	0.03	105	61	62	76	39	36	29	34.67
AaeL_AAEL008784	5571039	chymotrypsin-1	2.01	1.01	0.00175	0.03	709	173	562	481.33	1225	1140	576	980.33
AaeL_AAEL008766	5571040	uncharacterized LOC5571040	2.92	1.55	0.0023	0.03	18	9	18	15	38	35	58	43.67
AaeL_AAEL008769	5571053	serine protease SP24D	2.06	1.04	4.67e-05	0.00145	115	130	164	136.33	306	234	300	280
AaeL_AAEL009513	5572103	proton-coupled folate transporter, transcript variant X2	2.61	1.38	7.77e-07	5.07e-05	142	67	94	101	263	281	244	262.67
CYP9M9	5572441	cytochrome P450 9e2	3.22	1.69	0.00176	0.03	7	20	5	10.67	35	32	36	34.33
AaeL_AAEL001863	5572634	carboxypeptidase B	2.5	1.32	0	0	8210	10027	11217	9818	24546	23518	25495	24519.7
AaeL_AAEL001837	5572655	pancreatic lipase-related protein 2	2.4	1.26	8.35e-07	5.4e-05	243	168	138	183	500	340	460	433.33
AaeL_AAEL009973	5572685	uncharacterized LOC5572685	-2.26	-1.18	2.37e-06	0.000125	2437	3601	3477	3171.67	2169	665	1351	1395
AaeL_AAEL010153	5572940	protein bicaudal C, transcript variant X1	-3.08	-1.62	3.33e-16	8.26e-13	14293	15928	9158	13126.3	5336	5190	2298	4274.67
AaeL_AAEL010156	5572941	Discontinued gene ID or Uncharacterized protein	-2.85	-1.51	0.000776	0.01	56	79	48	61	24	30	10	21.33
AaeL_AAEL010155	5572934	Discontinued gene ID or Uncharacterized protein	-2.73	-1.45	1.65e-13	1.37e-10	1481	1822	1040	1447.67	612	624	352	529.33
AaeL_AAEL010776	5573855	zinc carboxypeptidase A 1	2.49	1.32	5.78e-08	6.69e-06	157	213	261	210.33	448	442	671	520.33
AaeL_AAEL002288	5574171	trypsin-3	2.05	1.04	0.0016	0.02	70	85	59	71.33	155	181	104	146.67
CTLMA12	5574858	perlucin	2.92	1.54	0.00173	0.03	12	17	15	14.67	53	48	28	43
AaeL_AAEL011550	5574942	seminal metalloprotease 1	-22.18	-4.47	0.00247	0.03	25	1	5	10.33	0	0	1	0.33
AaeL_AAEL011547	5574945	seminal metalloprotease 1	-5.37	-2.42	0.000396	0.00821	51	19	27	32.33	0	3	14	5.67
AaeL_AAEL011557	5574952	zinc metalloproteinase nas-14	-6.04	-2.59	0.000104	0.00278	18	20	77	38.33	10	2	7	6.33
AaeL_AAEL002664	5575577	uncharacterized LOC5575577	-7.07	-2.82	0.000146	0.0037	25	16	11	17.33	2	4	1	2.33
AaeL_AAEL002656	5575557	uncharacterized LOC5575557	2.61	1.39	0.000502	0.00997	32	40	45	39	87	73	142	100.67
AaeL_AAEL002942	5576582	Discontinued gene ID or Uncharacterized protein	-2.45	-1.29	0.000485	0.00971	62	83	74	73	26	34	29	29.67
AaeL_AAEL003053	5576981	venom allergen 5	3.65	1.87	9.1e-15	1.44e-11	172	102	203	159	487	583	666	578.67
AaeL_AAEL003057	5576983	venom allergen 5	3.9	1.96	0.000165	0.00402	9	17	14	13.33	29	55	71	51.67
AaeL_AAEL003072	5577001	Discontinued gene ID or Uncharacterized protein	-3.02	-1.6	0.00142	0.02	35	43	32	36.67	10	11	15	12
AaeL_AAEL013515	5578131	flexible cuticle protein 12	2.29	1.19	0.0017	0.03	74	101	281	152	448	359	262	356.33
AaeL_AAEL013981	5579049	hexamerin-1.1	7.66	2.94	0.00111	0.02	0	3	2	1.67	6	11	23	13.33
AaeL_AAEL004120	5564141	MD-2-related lipid-recognition protein	2.29	1.2	0.000276	0.00614	82	69	44	65	147	170	128	148.33
AaeL_AAEL000664	5565433	Discontinued gene ID or Uncharacterized protein	-3.41	-1.77	0.00118	0.02	42	26	25	31	7	16	4	9
AaeL_AAEL004809	5565507	uncharacterized LOC5565507	2.44	1.29	0.000914	0.02	293	309	242	281.33	244	1428	408	693.33
AaeL_AAEL004806	5565493	Krueppel-like factor 12	-2.57	-1.36	0.00115	0.02	61	66	44	57	25	23	18	22
AaeL_AAEL005895	5567168	beta-amyloid-like protein, transcript variant X1	2.21	1.15	2.07e-07	1.8e-05	233	182	314	243	432	644	543	539.67
AaeL_AAEL001031	5579889	uncharacterized LOC5579889	2.23	1.16	0.00271	0.04	29	70	100	66.33	134	175	140	149.67
AaeL_AAEL006662	5568226	uncharacterized LOC5568226	2.13	1.09	0.000588	0.01	141	127	65	111	231	326	153	236.67
AaeL_AAEL000161	5570003	small G protein signaling modulator 2, transcript variant X2	2.16	1.11	0.00165	0.02	47	42	74	54.33	118	123	112	117.67
AaeL_AAEL000176	5570008	uncharacterized protein CG3556	2.3	1.2	0.00324	0.04	24	19	49	30.67	66	72	75	71
AaeL_AAEL000165	5570039	uncharacterized LOC5570039, transcript variant X1	2.21	1.14	0.000197	0.00462	71	81	64	72	166	171	139	158.67
AaeL_AAEL008399	5570599	Discontinued gene ID or Uncharacterized protein	-2.05	-1.03	6.25e-06	0.00028	448	500	404	450.67	268	254	140	220.67
AaeL_AAEL009266	5571729	sushi, von Willebrand factor type A, EGF and pentraxin domain-containing protein 1	2.39	1.25	1.46e-06	8.45e-05	163	133	249	181.67	386	489	432	435.67
AaeL_AAEL009277	5571754	uncharacterized LOC5571754	-2.53	-1.34	0.000726	0.01	107	84	66	85.67	18	53	30	33.67
AaeL_AAEL009405	5571908	uncharacterized LOC5571908, transcript variant X4	-2.02	-1.02	1.05e-10	3.19e-08	2412	2613	1923	2316	1386	1247	800	1144.33
AaeL_AAEL010064	5572844	uncharacterized LOC5572844, transcript variant X3	-3.52	-1.82	0.00033	0.00708	44	32	38	38	13	11	8	10.67
AaeL_AAEL010075	5572855	farnesol dehydrogenase-like	2.83	1.5	0.0012	0.02	17	18	14	16.33	50	39	50	46.33
AaeL_AAEL010431	5573348	Discontinued gene ID or Uncharacterized protein	19.45	4.28	9.03e-11	2.96e-08	0	0	10	3.33	85	52	70	69
AaeL_AAEL010429	5573346	protein G12	25.07	4.65	0.000703	0.01	0	0	1	0.33	11	9	14	11.33
AaeL_AAEL003100	5577063	uncharacterized LOC5577063, transcript variant X2	2.47	1.3	0.00251	0.03	40	24	95	53	116	168	116	133.33
AaeL_AAEL000457	5577335	MORN repeat-containing protein 4, transcript variant X1	2.15	1.11	0.00349	0.04	37	38	36	37	75	117	49	80.33
AaeL_AAEL000409	5577337	Discontinued gene ID or Uncharacterized protein	-2.76	-1.46	2.12e-05	0.000749	159	162	119	146.67	59	67	33	53
AaeL_AAEL000425	5577344	flap endonuclease GEN	-2.34	-1.23	8.02e-06	0.000337	369	359	240	322.67	144	189	81	138
AaeL_AAEL000474	5577358	major facilitator superfamily domain-containing protein 6	2.9	1.54	6.2e-05	0.0018	25	21	43	29.67	78	93	88	86.33
ATT	5578028	attacin-B	-10.49	-3.39	1.1e-08	1.72e-06	70	177	285	177.33	2	41	9	17.33
AaeL_AAEL000496	5578439	chorion peroxidase, transcript variant X2	-3.81	-1.93	0.000522	0.01	40	19	30	29.67	12	5	6	7.67
AaeL_AAEL000500	5578455	uncharacterized LOC5578455	2.28	1.19	3.44e-05	0.00112	100	116	139	118.33	192	247	361	266.67
AaeL_AAEL003688	5578768	uncharacterized LOC5578768	-2.23	-1.16	9.32e-11	3e-08	4456	4739	3062	4085.67	2283	2115	1102	1833.33
AaeL_AAEL003655	5578771	Discontinued gene ID or Uncharacterized protein	3.31	1.73	2.94e-05	0.00098	34	22	30	28.67	53	100	129	94
AaeL_AAEL003694	5578772	Discontinued gene ID or Uncharacterized protein	8.6	3.1	0.000648	0.01	1	1	2	1.33	7	13	17	12.33
AaeL_AAEL015683	5578778	histone H2B	-2.64	-1.4	6.28e-06	0.00028	632	765	474	623.67	304	333	79	238.67
AaeL_AAEL003687	5578779	histone H2A	-2.51	-1.33	1.31e-07	1.25e-05	1853	2647	1410	1970	940	1072	360	790.67
AaeL_AAEL015684	5578781	histone H1	-2.03	-1.02	8.41e-07	5.4e-05	6335	8631	4917	6627.67	3763	4426	1668	3285.67
AaeL_AAEL003669	5578787	histone H2A	-2.43	-1.28	1.04e-05	0.000416	1697	2537	1231	1821.67	817	1149	303	756.33
CTLMA15	5563672	C-type lectin 37Da	3.91	1.97	0.00291	0.04	3	5	4	4	21	19	8	16
CTL25	5563674	perlucin	7.56	2.92	2.68e-12	1.55e-09	24	18	14	18.67	82	149	187	139.33
CTL16	5563675	C-type lectin 37Db	3.98	1.99	1.7e-08	2.43e-06	64	51	66	60.33	161	225	325	237
AaeL_AAEL000545	5563699	juvenile hormone esterase	2.29	1.2	0.00277	0.04	31	30	59	40	68	119	90	92.33
AaeL_AAEL014126	5563799	Discontinued gene ID or Uncharacterized protein	-14.78	-3.89	4.63e-13	3.35e-10	70	265	286	207	16	2	23	13.67
AaeL_AAEL014144	5563810	tetratricopeptide repeat protein 28	-3.86	-1.95	9.14e-08	9.55e-06	130	176	94	133.33	30	32	40	34
AAEL801113	5563856	receptor-type tyrosine-protein phosphatase kappa, transcript variant X2	-2.41	-1.27	1.94e-05	0.000691	1418	1033	535	995.33	332	692	216	413.33
AAEL801115	5563855	Discontinued gene ID or Uncharacterized protein	229.07	7.84	0.0024	0.03	0	0	0	0	0	0	80	26.67
AAEL801121	5563852	Discontinued gene ID or Uncharacterized protein	2.01	1	2.39e-10	6.37e-08	17392	13944	22293	17876.3	34968	38648	34279	35965
AaeL_AAEL004021	5563985	glucose dehydrogenase [FAD, quinone	-2.63	-1.4	0.00153	0.02	148	162	59	123	75	48	17	46.67
AaeL_AAEL004028	5563959	glucose dehydrogenase [FAD, quinone	-3.01	-1.59	0.00257	0.03	41	65	31	45.67	26	10	9	15
AaeL_AAEL017517	23687937	Discontinued gene ID or Uncharacterized protein	2.19	1.13	1.11e-05	0.000442	109	166	135	136.67	220	369	305	298
AaeL_AAEL014363	5564267	uncharacterized LOC5564267, transcript variant X1	3.59	1.85	0.00216	0.03	8	6	10	8	26	53	10	29.67
AaeL_AAEL014364	5564269	Discontinued gene ID or Uncharacterized protein	20.25	4.34	1.55e-09	3.07e-07	0	0	9	3	62	99	37	66
AaeL_AAEL014426	5564415	glycine dehydrogenase (decarboxylating), mitochondrial	2.43	1.28	5.91e-05	0.00173	88	59	65	70.67	180	167	166	171
AaeL_AAEL004247	5564459	sialin	2.34	1.22	3.8e-07	2.84e-05	142	172	216	176.67	407	398	431	412
AaeL_AAEL014502	5564536	Discontinued gene ID or Uncharacterized protein	-2.02	-1.02	4.01e-06	0.00019	470	509	347	442	264	227	163	218
AaeL_AAEL014516	5564567	seminal metalloprotease 1	2.41	1.27	0	0	1201	1209	1137	1182.33	2477	3614	2460	2850.33
AaeL_AAEL004342	5564586	general odorant-binding protein 99b	2.76	1.47	0.00219	0.03	46	13	13	24	90	59	49	66
AaeL_AAEL017559	23687979	Discontinued gene ID or Uncharacterized protein	2.24	1.16	9.98e-06	0.000401	224	141	171	178.67	391	496	314	400.33
CYP9J28	5564751	cytochrome P450 9e2	2.53	1.34	1.38e-06	8.07e-05	452	305	154	303.67	531	1039	703	757.67
CYP9J26	5564749	probable cytochrome P450 9f2	2.16	1.11	3.09e-06	0.000156	357	326	278	320.33	636	1044	411	697
AaeL_AAEL014673	5564962	NADH dehydrogenase [ubiquinone	2.72	1.44	9.13e-07	5.76e-05	130	72	91	97.67	195	277	317	263
AaeL_AAEL014711	5565076	Discontinued gene ID or Uncharacterized protein	-2.13	-1.09	2.46e-08	3.26e-06	4003	6115	4565	4894.33	3187	2517	1234	2312.67
AaeL_AAEL014718	5565080	leucine-rich repeat protein soc-2 homolog, transcript variant X1	-2.39	-1.26	1.2e-10	3.47e-08	1198	1570	844	1204	594	525	383	500.67
AAEL801137	5565118	alpha-aminoadipic semialdehyde synthase, mitochondrial	3	1.58	1.07e-08	1.71e-06	109	131	64	101.33	356	236	307	299.67
AaeL_AAEL014793	5565285	Discontinued gene ID or Uncharacterized protein	-2.22	-1.15	0.00262	0.04	61	85	51	65.67	30	33	25	29.33
AaeL_AAEL014855	5565479	uncharacterized LOC5565479	2.19	1.13	0.00236	0.03	38	70	73	60.33	93	185	121	133
AaeL_AAEL004932	5565688	fibroblast growth factor receptor homolog 1, transcript variant X1	-2.25	-1.17	0.000967	0.02	1718	1755	381	1284.67	582	782	336	566.67
AaeL_AAEL004918	5565690	brain tumor protein, transcript variant X3	-2.62	-1.39	2.98e-14	4.3e-11	5860	6291	4430	5527	2675	2527	1164	2122
AaeL_AAEL004937	5565686	Discontinued gene ID or Uncharacterized protein	-2.46	-1.3	0.000919	0.02	51	79	72	67.33	28	34	20	27.33
AaeL_AAEL004969	5565763	uncharacterized LOC5565763, transcript variant X2	2.1	1.07	7.2e-09	1.21e-06	720	543	481	581.33	954	1506	1173	1211
AaeL_AAEL005003	5565800	CBL-interacting protein kinase 18, transcript variant X2	2.12	1.08	0.000158	0.00391	202	185	192	193	627	383	226	412
AaeL_AAEL005001	5565801	aquaporin AQPAn.G, transcript variant X1	2.09	1.06	1.04e-09	2.28e-07	398	415	584	465.67	972	953	994	973
AaeL_AAEL005027	5565839	60S acidic ribosomal protein P1	3.33	1.74	0.00309	0.04	7	22	7	12	28	68	25	40.33
AaeL_AAEL005129	5566032	Discontinued gene ID or Uncharacterized protein	2.58	1.37	0.000163	0.00401	521	330	1290	713.67	2994	1181	1462	1879
AaeL_AAEL015052	5566038	steroid receptor RNA activator 1	212.47	7.73	2.19e-09	4.18e-07	0	1	0	0.33	74	72	140	95.33
AaeL_AAEL015051	5566037	myrosinase 1	2.65	1.41	0.000744	0.01	19	22	46	29	80	58	93	77
AaeL_AAEL015053	5566041	uncharacterized LOC5566041	2.16	1.11	0.000465	0.00941	103	71	88	87.33	203	197	164	188
AaeL_AAEL005192	5566109	uncharacterized LOC5566109	-15.88	-3.99	0	0	767	657	289	571	12	58	36	35.33
AaeL_AAEL005200	5566115	venom carboxylesterase-6, transcript variant X4	2.23	1.16	0.00113	0.02	34	30	40	34.67	83	68	81	77.33
AaeL_AAEL000727	5566285	Discontinued gene ID or Uncharacterized protein	-2.11	-1.08	0.00151	0.02	146	160	100	135.33	80	62	49	63.67
AaeL_AAEL000748	5566274	uncharacterized LOC5566274	4.1	2.04	2.74e-06	0.000142	15	19	41	25	69	124	117	103.33
AaeL_AAEL000732	5566275	uncharacterized LOC5566275	3.38	1.75	9.79e-08	9.87e-06	91	50	163	101.33	280	395	361	345.33
AaeL_AAEL000726	5566287	fibrinogen-like protein A	8.1	3.02	3.33e-16	8.26e-13	40	18	27	28.33	161	252	271	228
AaeL_AAEL000749	5566276	ficolin-3	5.79	2.53	2.09e-11	8.62e-09	47	24	35	35.33	137	186	282	201.67
AaeL_AAEL000786	5566582	basement membrane-specific heparan sulfate proteoglycan core protein	2.63	1.4	6.03e-08	6.93e-06	139	98	101	112.67	319	346	225	296.67
AaeL_AAEL000784	5566591	Discontinued gene ID or Uncharacterized protein	-2.04	-1.03	1.11e-08	1.72e-06	1429	1573	1020	1340.67	686	778	500	654.67
AaeL_AAEL000793	5566624	venom allergen 3	3.26	1.7	9.33e-10	2.1e-07	384	243	637	421.33	1032	1352	1732	1372
AaeL_AAEL005506	5566655	uncharacterized LOC5566655	-3.16	-1.66	0.000465	0.00941	62	38	101	67	33	15	16	21.33
AaeL_AAEL005501	5566641	Discontinued gene ID or Uncharacterized protein	-2.6	-1.38	1.12e-08	1.72e-06	937	1140	646	907.67	436	458	159	351
AaeL_AAEL017329	23687749	B-box type zinc finger protein ncl-1, transcript variant X1	-2.44	-1.29	2.53e-11	9.77e-09	2891	3499	1980	2790	1342	1461	640	1147.67
AaeL_AAEL005503	5566649	pollen-specific leucine-rich repeat extensin-like protein 1	2.94	1.56	0.00378	0.05	12	6	7	8.33	20	27	27	24.67
AaeL_AAEL005525	5579826	uncharacterized LOC5579826, transcript variant X4	-2.05	-1.03	7.51e-06	0.000319	516	566	348	476.67	235	311	153	233
AaeL_AAEL005586	5566697	Discontinued gene ID or Uncharacterized protein	2.1	1.07	0.000343	0.00732	153	197	105	151.67	204	460	287	317
AaeL_AAEL015241	5579500	uncharacterized LOC5579500	-15.07	-3.91	0.000145	0.00367	77	2	4	27.67	1	2	2	1.67
HR4	5579849	hormone receptor 4, transcript variant X1	-3.06	-1.61	3.25e-11	1.23e-08	1775	1897	1088	1586.67	648	659	257	521.33
AaeL_AAEL005841	5579858	Discontinued gene ID or Uncharacterized protein	-2.56	-1.36	0.00283	0.04	61	67	49	59	17	39	13	23
AaeL_AAEL000908	5567198	whirlin, transcript variant X5	-3.21	-1.68	4.9e-05	0.0015	707	566	253	508.67	37	227	200	154.67
AaeL_AAEL000865	5567243	Discontinued gene ID or Uncharacterized protein	-2	-1	0.00344	0.04	144	146	109	133	58	93	48	66.33
AaeL_AAEL006045	5567394	connectin	-2.7	-1.43	2.97e-08	3.82e-06	519	484	502	501.67	111	290	158	186.33
AaeL_AAEL006204	5567602	Discontinued gene ID or Uncharacterized protein	-2.11	-1.08	3.31e-05	0.00108	297	358	271	308.67	173	176	91	146.67
AaeL_AAEL017422	23687842	Discontinued gene ID or Uncharacterized protein	-14.37	-3.84	1.27e-08	1.93e-06	133	30	31	64.67	5	5	3	4.33
AaeL_AAEL006333	5567872	apyrase	4.05	2.02	5.8e-07	4.01e-05	68	22	68	52.67	143	206	287	212
AaeL_AAEL006351	5567871	uncharacterized LOC5567871, transcript variant X2	4.87	2.29	1.79e-06	0.000101	19	19	7	15	47	71	98	72
APY_AEDAE	5567877	apyrase	4.6	2.2	0	0	279	145	301	241.67	858	1146	1317	1107
AaeL_AAEL006381	5567918	sphingomyelin phosphodiesterase	3.12	1.64	4.44e-05	0.00139	47	42	38	42.33	63	138	188	129.67
AaeL_AAEL006485	5568044	probable uridine nucleosidase 1, transcript variant X1	3.8	1.93	1.23e-11	6.12e-09	151	82	153	128.67	351	502	604	485.67
AaeL_AAEL001097	5568343	Discontinued gene ID or Uncharacterized protein	-2.06	-1.04	0.00298	0.04	104	150	127	127	79	63	43	61.67
AaeL_AAEL006926	5568515	Discontinued gene ID or Uncharacterized protein	2.07	1.05	0.00279	0.04	49	44	62	51.67	94	119	108	107
AaeL_AAEL007088	5568730	FGGY carbohydrate kinase domain-containing protein	2.64	1.4	0.00177	0.03	28	12	21	20.33	49	62	50	53.67
AaeL_AAEL007220	5568895	fatty acyl-CoA reductase wat	2.89	1.53	0.00338	0.04	13	12	13	12.67	52	21	37	36.67
AaeL_AAEL015464	5579411	histone H1	-2.04	-1.03	0.00135	0.02	567	499	313	459.67	246	352	84	227.33
AaeL_AAEL007274	5568983	Discontinued gene ID or Uncharacterized protein	2.22	1.15	7.04e-06	0.000305	149	249	215	204.33	491	315	543	449.67
AaeL_AAEL001208	5569066	Discontinued gene ID or Uncharacterized protein	-4.79	-2.26	0.00162	0.02	9	225	20	84.67	16	12	23	17
AaeL_AAEL007358	5569099	Discontinued gene ID or Uncharacterized protein	-2.59	-1.37	1.1e-06	6.8e-05	324	352	241	305.67	148	145	62	118.33
E75	5569135	ecdysone-inducible protein E75, transcript variant X1	-2.06	-1.04	7.66e-14	8.31e-11	2614	2741	1994	2449.67	1336	1220	999	1185
AaeL_AAEL007394	5569140	uncharacterized LOC5569140	3.71	1.89	1.91e-06	0.000106	63	27	85	58.33	195	162	290	215.67
AaeL_AAEL007416	5569163	cysteine dioxygenase type 1	4.52	2.18	2.12e-10	5.85e-08	37	48	30	38.33	136	200	181	172.33
SRPN25	5569171	serpin B5	6.54	2.71	7.59e-07	4.99e-05	18	3	11	10.67	38	63	106	69
AaeL_AAEL007438	5569176	prolyl endopeptidase FAP, transcript variant X1	-4.17	-2.06	0.000135	0.00344	80	25	59	54.67	19	9	11	13
AaeL_AAEL007474	5569209	Discontinued gene ID or Uncharacterized protein	-2.15	-1.1	1.19e-07	1.14e-05	716	1280	513	836.33	397	382	374	384.33
AaeL_AAEL007567	5569368	Discontinued gene ID or Uncharacterized protein	2.79	1.48	2.83e-07	2.3e-05	64	148	84	98.67	261	277	282	273.33
AaeL_AAEL001261	5569606	uncharacterized LOC5569606	2.45	1.29	3.95e-05	0.00126	84	118	72	91.33	176	241	248	221.67
AaeL_AAEL007872	5569748	uncharacterized LOC5569748	3.46	1.79	0.00103	0.02	12	6	18	12	25	48	52	41.67
AaeL_AAEL007953	5569862	Discontinued gene ID or Uncharacterized protein	4.64	2.22	0.00172	0.03	3	5	1	3	17	15	11	14.33
AaeL_AAEL015522	5579372	Discontinued gene ID or Uncharacterized protein	-2.59	-1.37	1.65e-13	1.37e-10	937	1080	535	850.67	315	380	281	325.33
RSSA_AEDAE_a	5570108	40S ribosomal protein SA	2.23	1.16	8.29e-05	0.00229	1808	1790	3944	2514	7494	2847	6539	5626.67
AaeL_AAEL017358	23687778	uncharacterized LOC23687778	-2.97	-1.57	0.00132	0.02	38	69	53	53.33	17	28	9	18
AaeL_AAEL008305	5570404	uncharacterized LOC5570404	3.53	1.82	4.8e-10	1.21e-07	132	105	143	126.67	293	469	569	443.67
AaeL_AAEL008310	5570411	Discontinued gene ID or Uncharacterized protein	4.52	2.18	1.9e-07	1.68e-05	86	47	30	54.33	116	246	355	239
AaeL_AAEL001420	5570480	uncharacterized LOC5570480	2.24	1.16	6.75e-14	7.81e-11	1370	940	836	1048.67	2238	2734	2046	2339.33
AaeL_AAEL001414	5570479	leucine-rich repeat transmembrane protein FLRT3, transcript variant X1	2.01	1.01	3.02e-08	3.85e-06	726	452	506	561.33	1085	1265	1029	1126.33
AaeL_AAEL008378	5570562	serine protease easter, transcript variant X1	3.05	1.61	0.000928	0.02	31	12	17	20	63	34	83	60
AaeL_AAEL008519	5570732	DNA replication factor Cdt1	-2.57	-1.36	1.71e-13	1.37e-10	6673	7249	4465	6129	2887	2924	1365	2392
AaeL_AAEL008570	5570782	chitotriosidase-1	-4.38	-2.13	0.0016	0.02	76	10	46	44	4	6	19	9.67
AaeL_AAEL008619	5570845	kallikrein 1-related peptidase b3	3.27	1.71	2.01e-11	8.58e-09	210	110	214	178	439	564	728	577
AaeL_AAEL008620	5570847	37 kDa salivary gland allergen Aed a 2-like	2.38	1.25	2.25e-09	4.25e-07	300	252	183	245	477	707	555	579.67
AaeL_AAEL008704	5570970	Discontinued gene ID or Uncharacterized protein	-2.27	-1.18	2.45e-08	3.26e-06	1029	1185	685	966.33	509	539	233	427
AaeL_AAEL008701	5570982	inositol oxygenase	2.2	1.14	6.67e-06	0.000292	160	118	121	133	366	265	244	291.67
AaeL_AAEL008726	5570993	uncharacterized LOC5570993, transcript variant X2	4.31	2.11	0.000439	0.00899	8	6	2	5.33	25	27	18	23.33
AaeL_AAEL008890	5571185	Discontinued gene ID or Uncharacterized protein	-2.05	-1.04	1.68e-06	9.52e-05	723	727	485	645	353	384	206	314.33
AaeL_AAEL008913	5571215	proton-coupled amino acid transporter-like protein CG1139	2.45	1.29	0.000656	0.01	38	35	57	43.33	106	100	112	106
AaeL_AAEL009036	5571393	uncharacterized LOC5571393	6.52	2.7	0.000391	0.00814	2	0	6	2.67	10	19	25	18
AaeL_AAEL009070	5571435	Discontinued gene ID or Uncharacterized protein	-2.27	-1.18	0.00285	0.04	72	115	52	79.67	38	47	20	35
AaeL_AAEL009095	5571468	uncharacterized LOC5571468	-17.26	-4.11	1.25e-05	0.000488	71	2	21	31.33	2	1	2	1.67
AaeL_AAEL009335	5571855	proteasomal ubiquitin receptor ADRM1 homolog	-2.35	-1.23	0.000654	0.01	107	239	122	156	61	77	60	66
AaeL_AAEL009354	5571866	Discontinued gene ID or Uncharacterized protein	-2.15	-1.1	9e-11	2.96e-08	865	924	609	799.33	426	413	273	370.67
AaeL_AAEL009381	5571898	uncharacterized LOC5571898, transcript variant X4	-2.08	-1.06	3.57e-13	2.69e-10	5698	6283	4362	5447.67	3033	2838	1962	2611
AaeL_AAEL009435	5571953	Discontinued gene ID or Uncharacterized protein	13.51	3.76	0.00172	0.03	1	0	1	0.67	2	22	8	10.67
AaeL_AAEL009557	5572142	Discontinued gene ID or Uncharacterized protein	-7.37	-2.88	0.00223	0.03	8	12	12	10.67	0	0	4	1.33
AaeL_AAEL009669	5572233	uncharacterized LOC5572233	2.17	1.12	0.00397	0.05	67	39	28	44.67	93	121	76	96.67
AaeL_AAEL009852	5572523	uncharacterized LOC5572523	2.14	1.1	0.00167	0.02	74	48	41	54.33	113	130	105	116
AaeL_AAEL009885	5572555	uncharacterized LOC5572555	-4.13	-2.05	0.00113	0.02	46	7	35	29.33	7	7	7	7
AaeL_AAEL009993	5572722	uncharacterized LOC5572722	3.18	1.67	7.24e-13	4.83e-10	339	187	410	312	785	889	1283	985.67
AaeL_AAEL009992	5572721	Discontinued gene ID or Uncharacterized protein	3.51	1.81	1.74e-13	1.37e-10	250	139	326	238.33	724	754	1022	833.33
AaeL_AAEL001884	5572795	uncharacterized LOC5572795, transcript variant X1	-2.23	-1.15	3.92e-06	0.000187	284	280	212	258.67	121	133	93	115.67
AaeL_AAEL001908	5572823	uncharacterized LOC5572823, transcript variant X2	-2.19	-1.13	0.00308	0.04	143	221	90	151.33	53	107	47	69
AaeL_AAEL010086	5572861	Discontinued gene ID or Uncharacterized protein	-2.4	-1.26	8.31e-10	1.9e-07	2055	2223	1387	1888.33	949	986	435	790
AaeL_AAEL010082	5572873	Discontinued gene ID or Uncharacterized protein	3.55	1.83	0.00336	0.04	3	4	6	4.33	15	17	15	15.67
AaeL_AAEL010102	5572896	tetraspanin-9, transcript variant X10	2.27	1.18	0.00254	0.03	46	30	55	43.67	73	118	106	99
AaeL_AAEL010127	5572913	pupal cuticle protein Edg-78E	-4.42	-2.14	0.00293	0.04	33	15	87	45	24	1	6	10.33
AaeL_AAEL010207	5573036	uncharacterized LOC5573036	-5.05	-2.34	0.00306	0.04	3	35	14	17.33	4	4	2	3.33
AaeL_AAEL010242	5580039	uncharacterized LOC5580039	3.37	1.75	3.66e-07	2.76e-05	167	60	284	170.33	440	663	636	579.67
AaeL_AAEL010228	5580038	30 kDa salivary gland allergen Aed a 3-like	3.12	1.64	2.25e-08	3.1e-06	659	268	943	623.33	1576	1910	2363	1949.67
ALL3_AEDAE	5580040	30 kDa salivary gland allergen Aed a 3	2.86	1.51	8.53e-12	4.35e-09	1389	727	1867	1327.67	3081	3752	4534	3789
AaeL_AAEL010253	5573062	origin recognition complex subunit 6	-2.05	-1.03	7.64e-05	0.00214	468	472	287	409	219	253	127	199.67
AaeL_AAEL010276	5573084	aminomethyltransferase, mitochondrial	2.1	1.07	2.31e-05	0.0008	184	157	181	174	393	347	354	364.67
AaeL_AAEL010462	5573369	vesicular acetylcholine transporter	2.48	1.31	0.00214	0.03	24	18	21	21	49	52	55	52
AaeL_AAEL010471	5573378	choline O-acetyltransferase	3.49	1.8	0.000825	0.01	9	6	15	10	22	39	44	35
AaeL_AAEL010487	5573439	Discontinued gene ID or Uncharacterized protein	4.6	2.2	0.000812	0.01	2	5	7	4.67	11	22	32	21.67
AaeL_AAEL010523	5573481	uncharacterized LOC5573481	2.17	1.12	3.66e-07	2.76e-05	285	240	486	337	697	828	689	738
AaeL_AAEL010634	5573649	uncharacterized LOC5573649	2.31	1.21	1.55e-12	9.58e-10	454	531	448	477.67	973	1431	911	1105
AaeL_AAEL010644	5573651	ribonucleoside-diphosphate reductase large subunit	-2.28	-1.19	2.99e-09	5.52e-07	9328	10126	6574	8676	4667	4902	1933	3834
AaeL_AAEL010646	5573658	Discontinued gene ID or Uncharacterized protein	-2.02	-1.01	0.000347	0.00741	263	302	161	242	109	153	96	119.33
AaeL_AAEL010651	5573664	Discontinued gene ID or Uncharacterized protein	8.25	3.04	0.00154	0.02	3	0	3	2	0	28	24	17.33
AaeL_AAEL010691	5573705	ribonucleoside-diphosphate reductase subunit M2, transcript variant X2	-2.09	-1.06	1.17e-07	1.14e-05	22178	23760	14253	20063.7	11189	12706	5068	9654.33
CUSOD3_a	5573744	superoxide dismutase [Cu-Zn	-39.11	-5.29	6.43e-07	4.34e-05	0	106	63	56.33	0	3	1	1.33
AaeL_AAEL017571	23687991	Discontinued gene ID or Uncharacterized protein	2.45	1.29	0.000538	0.01	149	201	196	182	181	857	314	450.67
AaeL_AAEL002172	5580094	Discontinued gene ID or Uncharacterized protein	-2.11	-1.08	0.000665	0.01	3220	2921	717	2286	1110	1420	694	1074.67
AaeL_AAEL002210	5573926	sodium- and chloride-dependent glycine transporter 1	3.92	1.97	0.000261	0.00583	8	4	10	7.33	30	35	22	29
AaeL_AAEL010825	5573972	Discontinued gene ID or Uncharacterized protein	-2.22	-1.15	8.63e-08	9.14e-06	623	754	484	620.33	303	339	197	279.67
AaeL_AAEL010878	5574041	probable methyltransferase BMT2 homolog	3.33	1.74	3.64e-05	0.00117	19	18	42	26.33	74	71	118	87.67
AaeL_AAEL010920	5574120	protein G12	4.04	2.02	0.000106	0.00282	6	16	12	11.33	57	36	45	46
AaeL_AAEL010952	5574135	RIMS-binding protein 2, transcript variant X3	2.54	1.35	0.00328	0.04	21	20	14	18.33	48	50	42	46.67
AaeL_AAEL011003	5574228	chromatin modification-related protein eaf-1, transcript variant X3	-2.01	-1.01	0.000572	0.01	356	260	184	266.67	193	113	90	132
AaeL_AAEL011066	5574295	Discontinued gene ID or Uncharacterized protein	6.27	2.65	0.000177	0.00426	124	0	290	138	786	701	1140	875.67
AaeL_AAEL002336	5574361	Discontinued gene ID or Uncharacterized protein	-2.1	-1.07	7.16e-08	8.11e-06	577	562	416	518.33	270	282	187	246.33
AaeL_AAEL002364	5574329	Discontinued gene ID or Uncharacterized protein	-2.03	-1.02	0.000712	0.01	216	249	183	216	107	138	74	106.33
AaeL_AAEL011143	5574419	ubiquitin carboxyl-terminal hydrolase 45	-2.25	-1.17	9.73e-08	9.87e-06	561	630	368	519.67	267	263	162	230.67
AaeL_AAEL011166	5574447	Discontinued gene ID or Uncharacterized protein	-2.15	-1.1	2.15e-05	0.000754	263	352	218	277.67	127	163	97	129
AaeL_AAEL011500	5574902	ras-like GTP-binding protein RhoL, transcript variant X3	2.28	1.19	4.03e-06	0.000191	180	140	250	190	406	407	484	432.33
AaeL_AAEL011510	5574905	multiple inositol polyphosphate phosphatase 1, transcript variant X2	2.07	1.05	0.00368	0.05	138	74	69	93.67	133	192	246	190.33
AaeL_AAEL011648	5575093	G1/S-specific cyclin-D2	-2.13	-1.09	3.43e-06	0.000167	468	673	334	491.67	288	223	177	229.33
AaeL_AAEL011645	5575095	uncharacterized LOC5575095	-2.7	-1.44	1.37e-06	8.07e-05	285	301	190	258.67	105	126	56	95.67
AaeL_AAEL000342	5575128	Discontinued gene ID or Uncharacterized protein	2.79	1.48	7.62e-05	0.00214	50	38	71	53	97	173	173	147.67
AaeL_AAEL000364	5575143	glycine cleavage system H protein, mitochondrial	6.11	2.61	1.36e-07	1.28e-05	36	2	35	24.33	150	192	112	151.33
CYP325E3	5575188	cytochrome P450 4C1	2.87	1.52	0.00258	0.04	18	11	13	14	38	30	52	40
AaeL_AAEL002613	5575308	peritrophin-48	11.35	3.51	0.00368	0.05	0	1	1	0.67	2	20	5	9
AaeL_AAEL011811	5575417	DNA replication licensing factor Mcm3	-2.21	-1.15	8.21e-10	1.9e-07	3680	4109	2509	3432.67	1634	2113	919	1555.33
AaeL_AAEL011943	5575611	protein hairy	2.13	1.09	0.000863	0.02	69	90	95	84.67	223	144	173	180
AaeL_AAEL011975	5575651	ubiquitin carboxyl-terminal hydrolase 34	-2.07	-1.05	1.34e-11	6.29e-09	2832	2247	1793	2290.67	1094	1338	883	1105
AaeL_AAEL011981	5575655	glutamate decarboxylase	2.17	1.12	3.98e-05	0.00127	169	139	253	187	310	441	465	405.33
AaeL_AAEL002690	5575663	uncharacterized LOC5575663	-5.85	-2.55	0.002	0.03	5	169	30	68	3	29	3	11.67
SRPN23	5575765	antichymotrypsin-2	4.11	2.04	3.89e-15	8.43e-12	151	76	177	134.67	481	570	609	553.33
AaeL_AAEL012110	5575825	aminopeptidase N, transcript variant X2	3.01	1.59	2.6e-12	1.55e-09	399	373	760	510.67	1335	1865	1459	1553
AaeL_AAEL012149	5575905	uncharacterized LOC5575905, transcript variant X5	2.04	1.03	0.00373	0.05	40	61	81	60.67	99	147	127	124.33
AaeL_AAEL012339	5576141	cyclin-dependent kinase 2	-2.82	-1.49	1.81e-10	5.07e-08	1081	1058	730	956.33	395	477	154	342
AaeL_AAEL012412	5576253	Discontinued gene ID or Uncharacterized protein	4.08	2.03	0.000645	0.01	7	9	2	6	18	26	30	24.67
AaeL_AAEL012418	5576264	plancitoxin-1	-2.09	-1.06	6.15e-11	2.13e-08	941	964	671	858.67	425	478	324	409
AaeL_AAEL012416	5576263	maternal protein pumilio, transcript variant X1	-2.01	-1.01	2.97e-06	0.000151	605	612	394	537	320	299	182	267
AaeL_AAEL012524	5576424	luciferin 4-monooxygenase	3.34	1.74	0.0013	0.02	4	11	15	10	43	24	34	33.67
AaeL_AAEL012578	5576518	probable phosphoserine aminotransferase	2.18	1.12	4.91e-05	0.0015	146	94	107	115.67	190	270	288	249.33
AaeL_AAEL012603	5576538	E3 ubiquitin-protein ligase UBR3, transcript variant X1	-2.09	-1.07	2.39e-07	2e-05	567	558	385	503.33	281	262	176	239.67
AaeL_AAEL003003	5580270	glutamate-gated chloride channel, transcript variant X2	2.43	1.28	0.000577	0.01	29	27	44	33.33	62	97	84	81
AaeL_AAEL012855	5576905	uncharacterized LOC5576905	2.06	1.04	3.83e-07	2.84e-05	369	254	200	274.33	613	571	498	560.67
AaeL_AAEL012856	5576909	uncharacterized LOC5576909	2.21	1.14	0.000959	0.02	231	159	77	155.67	250	519	257	342
AaeL_AAEL012898	5580317	Discontinued gene ID or Uncharacterized protein	2.24	1.16	0.00344	0.04	29	36	68	44.33	101	110	90	100.33
AaeL_AAEL013007	5577113	cytochrome c oxidase subunit 5B, mitochondrial	2.26	1.18	2.35e-11	9.33e-09	317	321	403	347	702	750	889	780.33
AaeL_AAEL013024	5577117	uncharacterized LOC5577117	-3.61	-1.85	0.00396	0.05	18	18	29	21.67	5	12	1	6
AaeL_AAEL013118	5577275	protein G12	6.62	2.73	1.29e-05	0.000497	7	1	5	4.33	21	25	41	29
AaeL_AAEL013145	5577293	Discontinued gene ID or Uncharacterized protein	-2.11	-1.07	1.13e-10	3.31e-08	2124	2530	1669	2107.67	1119	1226	662	1002.33
SRPN26	5577495	uncharacterized LOC5577495	4.22	2.08	3.43e-07	2.63e-05	47	24	95	55.33	197	215	293	235
AaeL_AAEL013329	5577696	cyclin-dependent kinase 2	-2.23	-1.16	0.00081	0.01	695	433	307	478.33	187	376	86	216.33
AaeL_AAEL013338	5577714	protein lethal(2)essential for life	-2.38	-1.25	3.26e-10	8.43e-08	58843	64634	37700	53725.7	26246	29714	12055	22671.7
SPZ1C	5577955	uncharacterized LOC5577955, transcript variant X2	3.15	1.66	0.00203	0.03	8	8	7	7.67	26	28	19	24.33
AaeL_AAEL013542	5578161	elongation of very long chain fatty acids protein AAEL008004-like	2.91	1.54	0.00199	0.03	14	14	16	14.67	35	63	31	43
AaeL_AAEL003483	5578210	uncharacterized LOC5578210	2.33	1.22	1.45e-05	0.000544	86	99	114	99.67	191	279	227	232.33
AaeL_AAEL013577	5578244	protein G12	7.57	2.92	1.44e-08	2.13e-06	25	19	9	17.67	159	213	36	136
AaeL_AAEL013602	5578284	pikachurin	-2.29	-1.2	1.19e-05	0.000466	245	322	229	265.33	168	98	81	115.67
AaeL_AAEL013623	5578306	trypsin eta	3.76	1.91	4.78e-10	1.21e-07	285	710	267	420.67	1676	913	2040	1543
AaeL_AAEL013645	5578330	FMRFamide-related peptides, transcript variant X2	2.16	1.11	0.00133	0.02	65	56	119	80	154	184	183	173.67
AaeL_AAEL013686	5578400	Discontinued gene ID or Uncharacterized protein	-2.01	-1.01	1.14e-06	6.96e-05	621	658	453	577.33	291	378	193	287.33
AaeL_AAEL003586	5578614	protein borderless, transcript variant X1	2.17	1.12	0.00154	0.02	49	64	90	67.67	117	138	184	146.33
AaeL_AAEL003584	5578629	uncharacterized LOC5578629	3.92	1.97	0.00238	0.03	6	4	6	5.33	8	25	30	21
AaeL_AAEL003600	5578630	uncharacterized LOC5578630	2.81	1.49	1.47e-07	1.36e-05	263	145	388	265.33	566	735	937	746
AaeL_AAEL003601	5578631	uncharacterized LOC5578631	2.91	1.54	6.47e-07	4.35e-05	91	60	112	87.67	192	265	306	254.33
AaeL_AAEL013857	5579531	serine protease Hayan, transcript variant X1	2.31	1.21	0.00195	0.03	57	30	35	40.67	73	87	118	92.67
AaeL_AAEL003795	5578981	Discontinued gene ID or Uncharacterized protein	-2.74	-1.45	8.54e-05	0.00234	230	261	164	218.33	92	116	33	80.33
AaeL_AAEL003797	5578985	uncharacterized LOC5578985	-2.18	-1.12	9.08e-05	0.00247	484	524	322	443.33	201	301	111	204.33
AaeL_AAEL014001	5579064	protein yellow, transcript variant X1	-4.09	-2.03	0.000151	0.00379	175	701	72	316	81	27	114	74
AaeL_AAEL003821	5579096	uncharacterized LOC5579096	-2.49	-1.32	0.00268	0.04	160	111	379	216.67	45	99	118	87.33
AaeL_AAEL003843	5579098	uncharacterized LOC5579098	-4.77	-2.25	6.69e-05	0.00192	53	231	105	129.67	7	58	17	27.33
AaeL_AAEL014004	5579130	Discontinued gene ID or Uncharacterized protein	2.19	1.13	0.0018	0.03	38	83	54	58.33	113	175	97	128.33
AaeL_AAEL014020	5579148	uncharacterized LOC5579148, transcript variant X2	-2.63	-1.4	0.000292	0.00644	128	61	72	87	38	27	33	32.67
