# Supplementary material for: Global Transcriptome Analysis of Aedes aegypti Mosquitoes in Response to Zika Virus Infection
Source: mSphere. 2017 Nov 22;2(6):e00456-17. doi: 10.1128/mSphere.00456-17 (PMC5700376; doi:10.1128/mSphere.00456-17)
Supplement: TABLE S3 [file sph006172406st4.xlsx]

## Sheet: Sheet1
Sequence ID	Gene Identifier	Gene Description	ZIKV Day 2	ZIKV Day 7	ZIKV Day 14	YFV Day 1	YFV Day 2	YFV Day 7	DENV Day 1	DENV Day 2	DENV Day 7	WNV Day 1	WNV Day 2	WNV Day 7
AaeL_AAEL006568	5568136	serine protease easter	-2.52	6.72	NS	-2.92635	-2.83707	-5.57511	-25.4913	-46.1761	-5.02054	-4.88582	-4.85757	-3.63274
AaeL_AAEL014978	5565790	adult-specific cuticular protein ACP-20	NS	4.31	NS	-20.2525	-3.29048	NS	-23.4032	-7.30618	-3.33958	-18.5353	-2.93667	NS
AaeL_AAEL010965	5574152	Discontinued gene ID or Uncharacterized protein	-12.49	NS	NS	-4.45245	-2.96288	-8.80974	-23.335	-9.09481	-2.36242	-3.74623	-6.03702	-3.8747
AaeL_AAEL004935	5565696	neuronal acetylcholine receptor subunit alpha-5	NS	3.65	NS	-2.91299	NS	-4.04153	-23.1095	-18.7964	-7.32193	-3.31173	-2.63178	-2.38111
AaeL_AAEL011460	5574845	clavesin-1	NS	5.97	NS	-2.74632	-2.53566	-2.8204	-19.7404	-13.9371	-17.6536	NS	-2.57524	-4.78662
AaeL_AAEL014312	5564093	cubilin homolog	-12.1	8.42	NS	-5.38035	-2.83589	-10.1944	-19.1306	-9.73174	-2.62684	-3.95938	-5.33279	-2.71857
AaeL_AAEL010919	5574118	phenoloxidase 2	NS	8.32	NS	-5.03852	NS	-5.08272	-18.2546	-6.9075	-3.76896	-4.75651	-3.01339	-4.37101
AaeL_AAEL012245	5576013	protein obstructor-E	NS	4.27	NS	-22.5319	-5.10036	-2.18223	-15.5209	-6.39191	-3.29348	-7.48536	-4.55254	NS
AaeL_AAEL008988	5571348	Discontinued gene ID or Uncharacterized protein	NS	3.67	NS	-11.3082	-2.35006	NS	-15.4658	-6.20754	-2.91731	-10.2178	-3.03474	NS
AaeL_AAEL013637	5578315	homogentisate 1,2-dioxygenase	NS	2.41	NS	-3.20184	-3.0007	-2.35283	-14.688	-13.5704	-7.04095	-3.96446	-4.11043	-2.33597
AaeL_AAEL004292	5564514	circumsporozoite protein	-8.86	NS	NS	-7.91122	-7.68849	NS	-14.0703	-3.32232	2.91961	-18.201	-6.94799	NS
AaeL_AAEL014190	5563869	elongation of very long chain fatty acids protein 7, transcript variant X4	-5.5	NS	NS	-5.55582	-3.33249	-2.51054	-13.5501	-11.5878	-6.29378	-4.45466	-3.30854	-2.07066
AaeL_AAEL015019	5565969	protein artichoke	NS	42.54	NS	-3.06418	NS	-2.81552	-13.5306	-13.986	-5.30111	-3.11955	NS	-3.95481
AaeL_AAEL008646	5570871	angiopoietin-related protein 1	-2.98	2.57	NS	NS	NS	-2.15696	-12.5778	-5.81884	NS	-4.00209	-2.36557	-2.60887
AaeL_AAEL000662	5565416	uncharacterized LOC5565416	NS	40.97	NS	-3.46679	NS	-4.11474	-12.4487	-4.13712	-2.78952	-4.20188	-2.49744	-3.26868
AaeL_AAEL001295	5569811	protein takeout	NS	2.03	NS	-9.29851	-3.27865	-2.86731	-12.2308	-11.0333	-6.62923	-5.82404	-3.29048	-3.26525
AaeL_AAEL011400	5574756	uncharacterized LOC5574756	NS	9.78	NS	-3.44451	-2.59944	-2.49545	-11.9686	-14.9345	-5.0115	-3.90138	-3.08336	-2.96136
AaeL_AAEL014419	5564386	cuticle protein CP14.6	NS	3.17	NS	-2.57469	-2.92006	NS	-11.6096	-7.83133	NS	-5.90943	-4.90141	NS
AaeL_AAEL002482	5574811	Discontinued gene ID or Uncharacterized protein	NS	5.33	NS	-3.89467	-2.45888	-3.91795	-11.4268	-5.74176	NS	-3.20628	-2.86534	NS
AaeL_AAEL008034	5569949	fatty acyl-CoA reductase 1	-2.22	NS	NS	-6.27928	-2.83294	NS	-11.4086	-8.76075	-4.02869	-5.39481	-3.69404	-2.68149
AaeL_AAEL005251	5566196	Discontinued gene ID or Uncharacterized protein	NS	3.23	NS	-7.31521	-2.36625	-2.69204	-11.3705	-8.32493	-2.53941	-7.41393	-3.41909	NS
AaeL_AAEL008450	5570645	uncharacterized LOC5570645, transcript variant X1	-3.67	NS	NS	-5.23794	-3.25668	-2.85601	-11.3577	-7.68519	-3.27068	-5.94459	-3.21449	-2.37237
AaeL_AAEL008658	5570883	chaoptin	NS	2.12	NS	-5.49531	NS	-3.21808	-10.1638	-5.4999	-4.46881	-5.12068	-2.30239	-3.36764
AaeL_AAEL006323	5567859	glutamyl aminopeptidase	NS	4.43	NS	NS	-3.76357	-4.36899	-10.1075	-18.4597	NS	-2.97023	-4.81494	-2.94759
AaeL_AAEL013542	5578161	elongation of very long chain fatty acids protein AAEL008004-like	NS	11.85	2.91	-4.63896	-2.70176	-3.40511	-10.0972	-11.2484	-2.61702	-2.56755	-2.58752	-2.59607
AaeL_AAEL010075	5572855	farnesol dehydrogenase-like	NS	4.24	2.83	NS	NS	NS	-9.98839	-9.48099	-2.32246	-3.82598	-3.67455	-2.16295
AaeL_AAEL003694	5578772	Discontinued gene ID or Uncharacterized protein	NS	13.8	8.6	-3.77873	-4.80988	-2.88086	-9.93985	-15.4923	-3.56815	-5.57977	-6.37771	-5.61171
AaeL_AAEL002780	5576094	peritrophin-1, transcript variant X1	-6.68	NS	NS	-12.7852	-3.46655	NS	-9.91838	-3.16621	NS	-10.2126	-4.13509	NS
AaeL_AAEL002696	5575673	glutamyl aminopeptidase	NS	9.03	NS	-3.28183	-2.97502	-9.23236	-9.34387	-25.3192	-3.82488	NS	-4.33326	-2.11539
AaeL_AAEL006662	5568226	uncharacterized LOC5568226	NS	15.95	2.13	-2.85442	NS	-2.23829	-9.27615	-12.8202	-3.6741	-3.65001	-2.94211	NS
AaeL_AAEL011890	5575504	uncharacterized LOC5575504, transcript variant X1	NS	2.04	NS	-14.2521	-6.03185	NS	-9.06949	-6.17374	NS	-12.7802	-5.19122	NS
AaeL_AAEL006971	5568623	uncharacterized LOC5568623	NS	5.68	NS	-2.29056	NS	-3.22299	-8.5809	-7.95342	NS	-2.07067	NS	NS
AaeL_AAEL013452	5577977	uncharacterized LOC5577977, transcript variant X1	NS	2.05	NS	-4.79556	-3.08186	-3.16806	-8.536	-8.13317	-3.55927	-5.05206	-3.4121	-2.25231
AaeL_AAEL003185	5577521	uncharacterized LOC5577521	NS	3.27	NS	-2.18132	-2.5345	NS	-8.30102	-6.73334	NS	-7.01624	-6.78978	NS
AaeL_AAEL012767	5576788	leucine-rich repeats and immunoglobulin-like domains protein sma-10, transcript variant X1	NS	4.41	NS	NS	NS	-4.2451	-8.27497	-7.29042	-3.68323	-2.44394	-3.2164	-2.96146
AaeL_AAEL005964	5567309	actin, indirect flight muscle	NS	2.34	NS	-3.52055	-2.85918	-2.29008	-8.10863	-15.4045	-4.84347	-4.21351	-3.42388	-2.57713
AaeL_AAEL004582	5565073	beta-galactosidase	-3.71	NS	NS	-6.02934	-4.85442	-2.41412	-8.07922	-5.9057	-2.07093	-6.85574	-4.0803	NS
AaeL_AAEL001737	5579999	fatty acyl-CoA reductase wat	NS	5.03	NS	-3.59951	-2.12196	-2.95754	-7.92892	-11.5592	-4.12406	-2.13842	-2.52887	-3.04411
AaeL_AAEL006585	5568135	serine protease easter	NS	5.71	NS	-3.01342	NS	-4.19974	-7.80522	-13.2866	-4.08534	-2.09989	-3.17365	-3.60076
AaeL_AAEL013032	5577153	serine protease snake, transcript variant X4	NS	3.7	NS	-3.23485	-2.44494	-3.01154	-7.71833	-7.81752	-2.60624	-2.38531	-2.4632	NS
AaeL_AAEL014366	5564268	protein takeout, transcript variant X1	-2.55	NS	NS	-7.46789	-2.12196	NS	-7.7032	-4.27573	-2.75228	-4.46771	-2.68645	-2.65934
AaeL_AAEL003259	5577606	endocuticle structural glycoprotein ABD-4	NS	2.15	NS	-2.66106	-2.12638	-2.80558	-7.67139	-6.63338	-2.35999	-3.58486	-4.07512	-3.45972
AaeL_AAEL000834	5566857	senecionine N-oxygenase, transcript variant X2	NS	4.98	NS	-2.20763	NS	-4.3699	-7.62209	-13.4413	-5.17349	NS	-3.77094	-2.32411
AaeL_AAEL001771	5572302	Discontinued gene ID or Uncharacterized protein	NS	6.02	NS	-2.0558	NS	-2.92878	-7.60591	-5.63151	-4.69538	-3.23872	NS	-3.1461
AaeL_AAEL007106	5568756	uncharacterized LOC5568756	NS	5.16	NS	-5.7243	NS	-2.66032	-7.45724	-11.32	-10.7729	-2.03337	NS	-3.71422
AaeL_AAEL000545	5563699	juvenile hormone esterase	NS	NS	2.29	-5.26014	-4.76178	-3.79711	-7.42832	-5.59265	-2.67996	-4.95301	-4.40736	-2.7383
AaeL_AAEL001747	5579998	fatty acyl-CoA reductase wat	NS	2.99	NS	-4.325	-2.95632	-3.54626	-7.22083	-10.4714	-4.58706	-2.88174	-3.01971	-4.27983
AaeL_AAEL000153	5567768	protein Skeletor, isoforms B/C, transcript variant X1	-2	NS	NS	-10.2717	-3.55907	-3.81584	-7.12476	-3.13021	NS	-6.82633	-3.85257	-2.41855
AaeL_AAEL012538	5576455	leucine-rich repeat-containing G-protein coupled receptor 4	NS	3.75	NS	NS	NS	-2.86592	-7.08511	-2.84972	NS	-3.02287	-2.80388	NS
AaeL_AAEL004341	5564575	esterase B1	NS	5.99	NS	-7.19553	-4.36838	-4.28769	-7.031	-11.0166	-6.15574	-2.58352	-3.06673	-5.69802
AaeL_AAEL005770	5567045	general odorant-binding protein 99a	NS	4.35	NS	NS	NS	-2.52048	-6.93514	-4.19492	-3.399	-2.71953	NS	-2.06858
AaeL_AAEL014353	5564199	serine protease easter	NS	5.69	NS	NS	NS	-2.79065	-6.88168	-6.02813	-3.04463	-2.45587	-2.38	-2.1267
AaeL_AAEL002378	5574469	esterase B1	NS	2.2	NS	NS	NS	NS	-6.61669	-6.52373	NS	-2.97633	-2.60137	NS
AaeL_AAEL014226	5579527	uncharacterized LOC5579527, transcript variant X1	NS	2.53	NS	-3.3898	-3.12293	-2.45207	-6.61372	-6.09672	-2.99354	-3.94958	-3.33854	NS
AaeL_AAEL005787	5567041	serine protease easter	NS	10.3	NS	-2.80344	-4.81328	-3.78213	-6.52979	-9.49977	-4.68978	-2.65169	-2.32622	-4.13051
AaeL_AAEL013001	5577106	uncharacterized LOC5577106	NS	3.66	NS	NS	NS	-2.7353	-6.40982	-6.25683	NS	-2.71044	-2.94132	NS
AaeL_AAEL001897	5572815	uncharacterized LOC5572815	NS	4.52	NS	-2.94547	NS	-3.16499	-6.32456	-4.22903	NS	-2.17354	-2.02633	-2.10381
AaeL_AAEL002288	5574171	trypsin-3	NS	5.2	2.05	NS	NS	-3.49987	-6.29295	-3.96619	-2.87154	-2.27393	-2.5848	-2.63178
AaeL_AAEL000834	5566857	senecionine N-oxygenase, transcript variant X2	NS	4.98	NS	-2.14697	NS	-4.08405	-6.21256	-10.669	-5.74963	NS	-3.72345	-2.03886
AaeL_AAEL000024	5563570	L-dopachrome tautomerase yellow-f, transcript variant X1	NS	2.61	NS	-2.19117	NS	-2.52171	-6.06546	-8.2978	-6.86861	-2.5356	-2.3145	-3.5598
AaeL_AAEL009385	5571902	Discontinued gene ID or Uncharacterized protein	-6.82	NS	NS	-6.33964	-2.97543	-2.61915	-5.96753	-2.32828	NS	-6.55008	-3.38734	NS
AaeL_AAEL014556	5564672	2-oxo-4-hydroxy-4-carboxy-5-ureidoimidazoline decarboxylase	NS	4.54	NS	NS	NS	NS	-5.92076	-8.18974	-2.17441	-2.37849	-2.35931	NS
AaeL_AAEL013033	5577152	Discontinued gene ID or Uncharacterized protein	NS	3.84	NS	-2.12771	NS	-2.3145	-5.88901	-18.4951	-4.93273	-2.81804	-2.4812	-2.66204
AaeL_AAEL001390	5570331	bifunctional endo-1,4-beta-xylanase XylA	NS	2.21	NS	NS	NS	NS	-5.81627	-5.54173	NS	-3.6419	-2.93292	NS
AaeL_AAEL005753	5567003	serine protease snake, transcript variant X2	NS	3.16	NS	NS	NS	NS	-5.80105	-4.78564	NS	-3.04091	-2.00353	NS
AaeL_AAEL015534	5579359	PAX-interacting protein 1, transcript variant X1	NS	3.83	NS	-14.0199	-2.98535	NS	-5.79788	-2.41428	NS	-6.31122	-2.9634	-2.34027
AaeL_AAEL001882	5572814	uncharacterized LOC5572814	NS	5.3	NS	-2.34665	NS	-3.20583	-5.71875	-6.05363	-8.76415	NS	NS	-8.0111
AaeL_AAEL011915	5580210	F-box/LRR-repeat protein 13, transcript variant X1	NS	-3.5	NS	-46.4649	-9.03535	NS	-5.5977	-2.0291	2.36928	-7.56654	-2.01365	NS
AaeL_AAEL011639	5575074	WAP, Kazal, immunoglobulin, Kunitz and NTR domain-containing protein 2	NS	2.06	NS	NS	NS	NS	-5.54438	-5.91153	-2.38205	-3.00315	-2.458	NS
AaeL_AAEL008069	5569978	sushi, von Willebrand factor type A, EGF and pentraxin domain-containing protein 1, transcript variant X2	NS	2.05	NS	-6.45179	-3.15076	NS	-5.54415	-5.2002	-3.28545	-4.34566	-2.13526	NS
AaeL_AAEL007455	5569206	cartilage oligomeric matrix protein	-7.83	5.33	NS	-4.34724	NS	-3.31613	-5.49864	-4.09632	-2.74221	-3.30181	-3.22026	-3.09171
AaeL_AAEL003655	5578771	Discontinued gene ID or Uncharacterized protein	NS	6.97	3.31	-2.29756	-2.18223	-3.10028	-5.45296	-7.53619	NS	-5.24139	-4.61767	-3.95184
AaeL_AAEL010480	5573438	serine--pyruvate aminotransferase, mitochondrial	NS	2.68	NS	-2.49009	-3.4822	-2.74556	-5.41154	-5.114	-6.52589	-2.7971	-2.90141	-4.40685
AaeL_AAEL008963	5571325	tyrosine aminotransferase	NS	2.76	NS	NS	NS	NS	-5.3738	-8.23938	-2.19818	NS	-2.37473	NS
AaeL_AAEL005117	5566017	Discontinued gene ID or Uncharacterized protein	NS	2.15	NS	-5.71281	-3.10372	NS	-5.37355	-5.86883	-3.45882	-3.2583	-3.49641	NS
AaeL_AAEL003457	5578211	uncharacterized LOC5578211	NS	8.65	NS	NS	-2.26828	-2.61208	-5.35591	-8.28064	-3.6999	NS	-2.8831	-4.01359
AaeL_AAEL014600	5564745	4-hydroxyphenylpyruvate dioxygenase	NS	2.76	NS	-2.2573	-2.07412	-2.82138	-5.29015	-4.39538	-2.26026	-2.03798	-2.47558	NS
AaeL_AAEL008936	5571242	hornerin	NS	9.88	NS	NS	NS	-2.75337	-5.28495	-9.12193	-2.51278	NS	-2.63704	-2.08247
AaeL_AAEL011448	5574846	alpha-tocopherol transfer protein-like	NS	3.79	NS	NS	-2.42704	-2.74975	-5.2554	-7.15359	NS	-2.29006	-2.45525	NS
AaeL_AAEL007989	5569902	mucin-5AC, transcript variant X1	NS	3.19	NS	-4.49618	-4.01639	-2.36805	-5.25391	-2.74721	NS	-3.63832	-3.38052	-2.50642
AaeL_AAEL007216	5568917	elongation of very long chain fatty acids protein AAEL008004, transcript variant X2	-3.29	2.35	NS	-2.58614	-2.41647	-2.53925	-5.23874	-3.75861	-2.65186	-3.06053	NS	-2.93428
AaeL_AAEL002185	5573903	adult cuticle protein 1	NS	3.74	NS	NS	NS	-2.25058	-5.2381	-8.09378	-3.87335	NS	-6.16285	-2.74435
AaeL_AAEL004591	5565107	uncharacterized LOC5565107	NS	16.74	NS	NS	NS	-2.54312	-5.23736	-8.44285	-2.95693	-2.6081	-2.50577	-2.33336
AaeL_AAEL011740	5575270	uncharacterized LOC5575270	NS	2.27	NS	-2.66808	NS	-2.05039	-5.22443	-4.28535	-2.53046	-2.27614	-2.48058	-2.27126
AaeL_AAEL003890	5579193	probable cytochrome P450 28a5	NS	4.82	NS	-2.27285	NS	-2.75643	-5.19761	-8.31676	-3.60502	NS	-2.86186	-2.92244
AaeL_AAEL002959	5576724	endochitinase	NS	5.62	NS	NS	NS	-2.90452	-5.12204	-4.68223	-2.63391	-2.42044	-2.30533	-2.63673
AaeL_AAEL013140	5577290	serine protease 53	NS	2.93	NS	NS	NS	-3.09985	-5.10743	-5.90718	-2.37441	-2.20884	-2.69101	-2.50888
AaeL_AAEL002210	5573926	sodium- and chloride-dependent glycine transporter 1	NS	NS	3.92	NS	NS	-2.42435	-5.07935	-4.26134	-3.36077	-3.64311	-3.29467	NS
AaeL_AAEL015527	5579366	polyserase-2	NS	5.43	NS	NS	NS	-2.87408	-5.02807	-5.63669	NS	NS	-2.08185	-2.10452
AaeL_AAEL008452	5570644	alpha-amylase A	NS	4.35	NS	-3.42096	-2.80305	-3.99363	-5.00982	-4.43335	-2.52358	-2.47755	-2.92822	NS
AaeL_AAEL008050	5569955	uncharacterized LOC5569955	NS	7.86	NS	-5.43131	-2.12977	-7.62322	-4.99967	-6.54713	-6.26743	-2.40559	-2.67378	-6.16344
AaeL_AAEL001128	5568557	probable 4-coumarate--CoA ligase 1	NS	4.73	NS	NS	-2.14013	-2.97832	-4.96475	-5.67181	NS	NS	-2.49443	NS
AaeL_AAEL014559	5564674	uncharacterized LOC5564674, transcript variant X3	NS	2.01	NS	-2.28913	-2.60449	-2.0018	-4.82087	-6.13791	-3.08589	-2.82252	-3.05051	-2.21481
AaeL_AAEL003699	5578770	Discontinued gene ID or Uncharacterized protein	NS	4.67	NS	-3.59377	-2.32914	-3.95698	-4.77142	-5.35364	-5.4446	NS	-2.07651	-3.14962
AaeL_AAEL003586	5578614	protein borderless, transcript variant X1	NS	2.05	2.17	-5.59757	-4.02224	-3.32142	-4.76003	-4.97854	-3.22964	-3.64202	-3.28492	-2.11801
AaeL_AAEL014798	5565281	L-xylulose reductase	NS	2.1	NS	-5.04761	-2.0275	NS	-4.75636	-4.28662	-2.5246	-2.55535	NS	NS
AaeL_AAEL002227	5573929	fatty acid synthase	NS	2.41	NS	-4.27374	-2.00083	-3.40841	-4.75172	-4.89656	-3.0904	-2.1328	-2.32681	-2.00417
AaeL_AAEL010128	5572910	protein artichoke	NS	8.09	NS	NS	NS	-2.29819	-4.74549	-5.79039	-2.16586	-2.48889	-2.2936	NS
AaeL_AAEL007603	5569397	general odorant-binding protein 56d	NS	2.11	NS	NS	NS	-2.43733	-4.7383	-4.09254	-4.08067	-2.77742	NS	-2.50691
AaeL_AAEL005199	5566107	venom carboxylesterase-6	NS	6.5	NS	NS	NS	-2.04273	-4.66706	-8.47612	-6.55898	-2.03261	-2.04	-12.9873
AaeL_AAEL010529	5573484	uncharacterized LOC5573484	NS	2.17	NS	NS	-3.57415	-4.36657	-4.66286	-7.78582	NS	-2.24006	-2.18502	NS
AaeL_AAEL002555	5580175	sodium-coupled monocarboxylate transporter 1, transcript variant X5	NS	2.13	NS	-5.41439	-3.58233	-4.53971	-4.65383	-3.49548	-2.3499	-2.38388	-2.93841	NS
AaeL_AAEL004809	5565507	uncharacterized LOC5565507	NS	6.87	2.44	-4.4469	-2.19664	-2.57505	-4.65073	-10.2604	-3.89566	-3.02401	-2.3489	-2.63489
AaeL_AAEL005769	5567033	glucose dehydrogenase [FAD, quinone	NS	3.13	NS	-2.81006	-2.90231	-4.63124	-4.5964	-5.9737	-2.1762	NS	-2.43991	NS
AaeL_AAEL004667	5565231	uncharacterized LOC5565231	NS	4.07	NS	NS	NS	NS	-4.58288	-5.78349	NS	NS	-2.08843	NS
AaeL_AAEL000165	5570039	uncharacterized LOC5570039, transcript variant X1	NS	10.93	2.21	NS	NS	NS	-4.58132	-5.98583	NS	NS	-2.10703	NS
AaeL_AAEL005789	5567042	uncharacterized LOC5567042	NS	3.91	NS	NS	NS	-3.04977	-4.56538	-4.89633	-2.52243	-2.52667	-2.34555	NS
AaeL_AAEL006131	5567546	uncharacterized LOC5567546	NS	2.44	NS	-2.37644	NS	-2.16025	-4.5591	-3.13164	-3.6667	-2.45087	NS	-2.75852
AaeL_AAEL000855	5567188	protein O-mannosyltransferase 1	NS	2.51	NS	-9.36838	-2.49286	NS	-4.54328	-2.9698	NS	-4.26779	-2.34105	-2.10431
AaeL_AAEL009927	5572603	uncharacterized LOC5572603	NS	7.47	2.09	-3.5534	-2.88586	-3.2154	-4.53077	-7.35151	-3.99392	-2.38006	-2.94392	NS
AaeL_AAEL012341	5576151	lipase 3, transcript variant X2	NS	6.43	NS	NS	-3.12315	-3.26617	-4.52009	-8.13859	-4.39215	NS	-2.82436	-2.01828
AaeL_AAEL007033	5568681	pyrroline-5-carboxylate reductase	NS	5.32	2.17	NS	NS	NS	-4.50454	-4.0625	NS	-2.33196	-2.34746	NS
AaeL_AAEL002276	5574111	coagulation factor XI	NS	6.87	NS	-2.74956	-2.17392	-2.99364	-4.5008	-5.11395	-3.65057	NS	NS	-2.89855
AaeL_AAEL000252	5572012	serine protease snake	NS	2.98	NS	NS	NS	-5.06759	-4.48194	-5.24718	-4.58715	NS	-4.05184	-3.37216
AaeL_AAEL000658	5565419	uncharacterized LOC5565419	NS	3.37	NS	-2.03031	NS	-3.06864	-4.47002	-2.03972	-3.41826	NS	NS	-3.20207
AaeL_AAEL011144	5574426	pancreatic lipase-related protein 2	NS	4.03	NS	-6.7026	-5.2667	-2.08855	-4.45331	-10.4132	-4.32253	-2.79976	-3.16421	-3.26778
AaeL_AAEL002585	5575350	tryptase	NS	11.43	NS	-2.16235	-2.11169	-3.77349	-4.44696	-12.9024	-3.334	NS	-2.74663	-2.54806
AaeL_AAEL007109	5568757	transmembrane protease serine 9	NS	3.66	NS	-2.26797	-2.22808	-3.42547	-4.43129	-4.14628	-2.35601	-2.00778	-2.16334	-3.16146
AaeL_AAEL006351	5567871	uncharacterized LOC5567871, transcript variant X2	NS	8.7	4.87	NS	NS	NS	-4.39094	-7.67885	-2.61211	-4.07291	-3.49704	-3.51394
AaeL_AAEL002889	5576460	Discontinued gene ID or Uncharacterized protein	NS	5.4	NS	-2.87269	-5.45017	NS	-4.38325	-45.4531	-6.18719	-2.43866	-9.10846	-5.6381
AaeL_AAEL007231	5568946	Discontinued gene ID or Uncharacterized protein	NS	8.8	NS	NS	NS	-3.31291	-4.37905	-6.35969	-5.77098	-2.07544	NS	-3.26031
AaeL_AAEL000309	5575163	cytokine receptor, transcript variant X2	NS	3.86	NS	NS	NS	-2.41379	-4.37102	-10.1487	-4.59767	NS	-2.00949	-2.17623
AaeL_AAEL013417	5577937	angiopoietin-related protein 1	NS	8.74	NS	-10.5077	-6.50388	-12.1889	-4.31174	-7.33141	-4.27611	-2.29145	-3.19192	-4.31675
AaeL_AAEL005656	5566809	myosin heavy chain, muscle, transcript variant X1	NS	2.68	NS	NS	NS	NS	-4.23945	-4.37632	NS	NS	-3.08883	NS
AaeL_AAEL012646	5576619	uncharacterized LOC5576619	NS	2.92	NS	-2.80034	-2.5738	NS	-4.20842	-3.35753	NS	-3.49394	-3.62194	-3.4935
AaeL_AAEL014206	5563885	Discontinued gene ID or Uncharacterized protein	NS	3.86	NS	-2.37134	-2.2253	-2.54735	-4.20402	-2.67066	NS	-3.71882	-2.90365	NS
AaeL_AAEL005768	5567040	uncharacterized LOC5567040	NS	2.24	NS	NS	NS	NS	-4.17018	-6.14182	NS	-2.34313	-2.94752	NS
AaeL_AAEL006028	5567373	vitellogenin-3	NS	2.2	NS	-2.08753	NS	-2.93406	-4.10234	-4.2787	-3.41773	NS	NS	-2.8335
AaeL_AAEL013029	5577131	uncharacterized LOC5577131	NS	4.25	NS	NS	NS	NS	-4.09956	-5.68331	-2.55055	-2.2772	NS	NS
AaeL_AAEL000316	5575171	uncharacterized LOC5575171	NS	9.37	NS	NS	NS	NS	-4.08667	-3.32158	NS	-2.51636	-2.11191	-2.09209
AaeL_AAEL002702	5575769	Discontinued gene ID or Uncharacterized protein	NS	10.21	NS	NS	NS	-2.27695	-4.06536	-6.84593	-4.58678	NS	NS	-2.21951
AaeL_AAEL003405	5578105	regulator of microtubule dynamics protein 1	-3.1	4.67	NS	NS	NS	NS	-4.06322	-5.23981	-5.4697	-2.47792	NS	-2.81192
AaeL_AAEL004214	5564334	putative epidermal cell surface receptor, transcript variant X1	NS	2.86	NS	-2.08276	-2.08667	NS	-4.0611	-2.66655	NS	-2.91439	-2.2693	NS
AaeL_AAEL009459	5571984	Discontinued gene ID or Uncharacterized protein	NS	2.78	NS	NS	NS	-2.59782	-4.04708	-4.9337	NS	-2.09097	-3.24651	NS
AaeL_AAEL013640	5578322	Discontinued gene ID or Uncharacterized protein	NS	13.7	NS	NS	NS	NS	-4.0309	-3.33082	NS	-2.50709	-2.5564	NS
AaeL_AAEL003029	5576892	uncharacterized LOC5576892, transcript variant X2	NS	3.82	NS	-5.69897	NS	-2.07139	-4.00086	-5.6912	-3.95969	-4.38722	-2.68958	NS
AaeL_AAEL000025	5563586	phosphoenolpyruvate carboxykinase [GTP	-3.33	NS	NS	-6.11825	-4.89182	NS	-3.97931	-3.27966	NS	-4.75088	-4.85779	NS
AaeL_AAEL000213	5569995	D-amino-acid oxidase	NS	5	NS	NS	NS	-2.60286	-3.97508	-8.00021	-2.3334	NS	-3.03361	NS
AaeL_AAEL013271	5577560	carcinine transporter	NS	2.46	NS	-2.41295	NS	-2.29358	-3.96111	-4.19464	-2.7304	-2.38124	-2.29873	-2.13112
AaeL_AAEL009726	5572334	serine protease 7	NS	2.47	NS	-2.73284	NS	-2.49338	-3.95771	-2.88318	-2.02132	NS	NS	-2.40492
AaeL_AAEL002880	5576363	polyserase-2	NS	3.01	NS	-2.54594	NS	-2.39712	-3.86247	-4.67873	-2.4259	-2.74176	-2.32847	-2.1386
AaeL_AAEL002042	5573429	Discontinued gene ID or Uncharacterized protein	NS	3.92	NS	NS	NS	-2.45037	-3.82978	-4.53274	-2.88355	-2.8143	-2.18317	-2.11278
AaeL_AAEL012794	5576808	mucin-17, transcript variant X1	NS	2.02	NS	-3.72645	-2.8249	NS	-3.82956	NS	NS	-3.36386	NS	NS
AaeL_AAEL006434	5568004	serine protease 7, transcript variant X1	NS	3.8	NS	-2.25308	-2.26435	-3.58233	-3.82008	-7.38873	-2.48614	NS	-2.55935	-3.01024
AaeL_AAEL002194	5573896	uricase	NS	4.57	NS	NS	NS	NS	-3.78825	-6.58646	NS	NS	-2.08757	NS
AaeL_AAEL012909	5576945	Discontinued gene ID or Uncharacterized protein	NS	2.34	NS	-3.57712	-2.99364	NS	-3.77617	-3.89201	-2.14302	-2.40996	-2.86087	NS
AaeL_AAEL001143	5568562	uncharacterized LOC5568562	NS	2.96	NS	NS	NS	-2.52801	-3.76901	-3.37156	NS	-2.28701	NS	NS
AaeL_AAEL001757	5572289	iduronate 2-sulfatase	NS	3.35	NS	NS	NS	-2.10994	-3.74732	-4.55876	-5.20026	-2.03919	NS	-2.37302
AaeL_AAEL009291	5571775	venom serine carboxypeptidase	NS	6.17	NS	NS	NS	NS	-3.73614	-6.54966	NS	NS	-2.18554	NS
AaeL_AAEL002580	5575325	transmembrane protease serine 2	NS	9.77	NS	NS	NS	NS	-3.72945	-6.37739	-2.15003	NS	-2.1352	NS
AaeL_AAEL000642	5565449	maltase A3	NS	2.41	NS	-5.23576	NS	-2.55602	-3.72364	-4.01681	-5.30212	-2.769	NS	-3.11648
AaeL_AAEL013298	5577578	Discontinued gene ID or Uncharacterized protein	22.08	NS	NS	NS	NS	-2.17935	-3.72031	-2.84858	NS	-2.12174	-2.08994	NS
AaeL_AAEL000119	5567781	4-coumarate--CoA ligase 1	NS	2.71	NS	-2.3628	-2.54136	-2.72848	-3.71776	-3.45725	-3.6521	-2.00194	-2.77589	-2.70391
AaeL_AAEL010337	5573254	alpha-tocopherol transfer protein-like, transcript variant X2	NS	2	NS	-2.85819	-3.28365	-4.20178	-3.71629	-6.77483	-3.03113	-2.33336	-2.55935	-2.53825
AaeL_AAEL003405	5578105	regulator of microtubule dynamics protein 1	-3.1	4.67	NS	NS	NS	NS	-3.68753	-7.57726	-7.12054	-2.10797	-2.21308	-2.5011
AaeL_AAEL000748	5566274	uncharacterized LOC5566274	NS	10.12	4.1	-3.29802	-2.25355	-3.81531	-3.68342	-12.2663	-3.76563	-2.53894	-2.54951	-3.50042
AaeL_AAEL003716	5578864	rutC family protein UK114	NS	3.79	NS	NS	NS	NS	-3.66686	-5.21857	-3.09323	NS	-2.51308	-2.54949
AaeL_AAEL012534	5576436	Discontinued gene ID or Uncharacterized protein	NS	16.67	NS	NS	NS	NS	-3.61152	-3.71645	NS	-2.02466	NS	NS
AaeL_AAEL001613	5571480	solute carrier organic anion transporter family member 2A1, transcript variant X2	NS	2.73	NS	-4.28086	-2.15233	-4.2625	-3.58947	-6.15104	-6.32629	NS	-2.53211	-7.86192
AaeL_AAEL002481	5574807	probable chitinase 10	NS	4.78	NS	-2.62661	NS	-3.80079	-3.58742	-4.69072	-3.11082	-2.15268	NS	-3.01009
AaeL_AAEL009295	5571779	lachesin	NS	2.17	NS	-2.92695	-2.24435	-2.15681	-3.58134	-2.96799	-2.25179	-2.31884	-2.05628	NS
AaeL_AAEL006377	5567907	uncharacterized LOC5567907	NS	4.84	NS	-2.12108	-2.28327	-2.34064	-3.56452	-6.63365	NS	-2.58782	-2.39939	NS
AaeL_AAEL007107	5568758	Discontinued gene ID or Uncharacterized protein	NS	4.11	NS	-2.38469	NS	-2.33432	-3.53396	-6.6251	-3.87978	-2.03077	-2.1526	-4.36691
AaeL_AAEL002672	5575549	matrix metalloproteinase-19	NS	11.49	NS	-2.22268	NS	-3.17884	-3.51716	-3.87393	-2.81962	NS	-2.15077	-3.63938
AaeL_AAEL008108	5570133	guanine nucleotide-binding protein subunit beta-2	NS	2.64	NS	-3.03164	-2.73265	-2.16445	-3.51028	-17.3201	-10.72	NS	-2.03461	-5.06496
AaeL_AAEL000277	5573760	lysozyme	NS	4.96	NS	NS	NS	-2.59584	-3.5076	-5.70112	-2.52231	-2.19651	-2.30201	NS
AaeL_AAEL002288	5574171	trypsin-3	NS	5.2	2.05	NS	NS	-2.30505	-3.47488	-4.25776	-2.22102	NS	-2.68113	-2.20912
AaeL_AAEL012646	5576619	uncharacterized LOC5576619	NS	2.92	NS	-3.32856	-2.57737	NS	-3.45275	-3.32278	NS	-2.81801	-3.70297	-2.84289
AaeL_AAEL007828	5569689	Discontinued gene ID or Uncharacterized protein	NS	4.4	NS	-2.41731	NS	-2.07067	-3.42997	-2.21171	NS	-2.69533	NS	NS
AaeL_AAEL005218	5566176	uncharacterized LOC5566176, transcript variant X1	NS	2.79	NS	NS	NS	-2.54735	-3.4238	-4.02828	-2.53167	-2.12757	-2.39198	NS
AaeL_AAEL012905	5576948	uncharacterized LOC5576948	NS	2.05	NS	-2.86414	-2.1622	NS	-3.42337	-3.21902	-2.82201	-2.67935	-2.23395	NS
AaeL_AAEL005738	5566992	protein yellow	NS	2.05	NS	NS	NS	NS	-3.41508	-3.07429	NS	-2.03181	NS	NS
AaeL_AAEL012086	5575814	uncharacterized LOC5575814	NS	10.25	NS	NS	NS	-2.02806	-3.41252	-7.57409	NS	NS	-2.01487	NS
AaeL_AAEL009920	5572609	Discontinued gene ID or Uncharacterized protein	-2.3	NS	NS	NS	NS	NS	-3.39129	-2.60101	-2.4872	-2.46624	-2.12161	NS
AaeL_AAEL012722	5576698	uncharacterized LOC5576698	NS	7.86	NS	NS	NS	-2.12963	-3.35656	NS	-2.12877	-2.42492	NS	-2.39966
AaeL_AAEL011566	5575017	hemicentin-1	NS	3.71	NS	-3.03185	NS	-2.68608	-3.33689	-3.71865	-5.05267	-2.04432	NS	-2.83325
AaeL_AAEL014551	5564668	pancreatic lipase-related protein 2	NS	3.92	NS	NS	-2.53011	-3.93674	-3.32471	-4.71748	-2.30391	NS	-2.95214	-2.01637
AaeL_AAEL002582	5575327	serine protease 55	NS	2.18	NS	-2.22561	NS	-2.77714	-3.3206	-4.45909	-2.1441	NS	NS	-2.57015
AaeL_AAEL007905	5569751	Discontinued gene ID or Uncharacterized protein	NS	2.73	NS	NS	-2.26279	NS	-3.29175	-4.45992	-4.14202	NS	-2.18616	-2.65482
AaeL_AAEL002204	5573930	fatty acid synthase	NS	2.87	NS	-4.15457	NS	-3.6115	-3.28109	-5.28087	-2.62573	NS	NS	-2.95551
AaeL_AAEL002576	5580178	sodium-coupled monocarboxylate transporter 1, transcript variant X1	NS	3.34	NS	NS	-3.01446	-3.96384	-3.25633	-4.98278	-2.74962	NS	-2.64127	-3.01442
AaeL_AAEL007102	5568751	polyserase-2	NS	4.48	NS	NS	NS	-2.3669	-3.21245	-5.04878	-2.64801	NS	-2.13417	-2.19455
AaeL_AAEL006920	5568510	leucine-rich repeat-containing G-protein coupled receptor 6	NS	9.01	NS	-3.19696	NS	-2.58632	-3.20711	-6.43761	-4.06007	NS	NS	-2.79426
AaeL_AAEL008222	5570298	pancreatic lipase-related protein 2	NS	3.42	NS	-5.83123	-4.25512	-3.63713	-3.17538	-5.04153	NS	-2.60087	-2.71605	NS
AaeL_AAEL007596	5579961	Discontinued gene ID or Uncharacterized protein	NS	9.56	NS	NS	NS	NS	-3.16742	-3.06756	-3.86954	NS	NS	-4.41408
AaeL_AAEL007088	5568730	FGGY carbohydrate kinase domain-containing protein	NS	3.22	2.64	NS	NS	NS	-3.11018	-2.44265	-2.35617	-2.36417	NS	NS
AaeL_AAEL001485	5570920	lysozyme 2	NS	4.81	NS	NS	NS	-2.02301	-3.08946	-5.27219	-3.14091	NS	NS	-2.87614
AaeL_AAEL000530	5563679	esterase B1	NS	3.86	NS	NS	NS	-2.3306	-3.0746	-3.1233	-2.31375	NS	NS	-2.10721
AaeL_AAEL005112	5566024	esterase B1	NS	3.18	NS	NS	NS	-3.3985	-3.0563	-3.71081	-5.50309	NS	NS	-4.3242
AaeL_AAEL006624	5568172	uncharacterized LOC5568172	NS	3.53	NS	-2.95754	NS	-3.78423	-3.02512	-3.40864	-5.78944	NS	-2.02386	-7.06519
AaeL_AAEL012853	5576908	uncharacterized LOC5576908	NS	5.22	NS	NS	NS	-2.58274	-3.01574	-4.37757	-2.35639	NS	NS	-2.08364
AaeL_AAEL003139	5577233	retinol dehydrogenase 14, transcript variant X2	-2.28	NS	NS	NS	NS	NS	-2.97589	-3.97679	-2.09646	-2.30487	NS	NS
AaeL_AAEL001031	5579889	uncharacterized LOC5579889	NS	NS	2.23	NS	NS	-2.06938	-2.95652	-2.43537	NS	-3.40241	-2.18834	NS
AaeL_AAEL001794	5572428	CD109 antigen	NS	5.24	NS	NS	NS	NS	-2.94601	-4.16719	NS	NS	-2.02169	NS
AaeL_AAEL009359	5571888	leucine-rich repeats and immunoglobulin-like domains protein sma-10	NS	5.49	NS	NS	NS	-3.34452	-2.94572	-5.38892	-3.63605	-2.18132	-2.41015	-4.8604
AaeL_AAEL005434	5566500	uncharacterized LOC5566500	NS	4.27	NS	NS	-2.35332	-4.9239	-2.9363	-6.73182	-2.13305	NS	-2.46352	-2.94715
AaeL_AAEL000438	5577347	epoxide hydrolase 4, transcript variant X2	NS	3.74	NS	NS	NS	NS	-2.93489	-4.64346	NS	NS	-2.17928	NS
AaeL_AAEL000420	5577378	cathepsin O	NS	4.62	NS	NS	NS	-3.23418	-2.93428	-3.17817	-2.9761	NS	NS	-2.75395
AaeL_AAEL003642	5578693	serine protease 7	NS	3.15	NS	-3.02032	NS	-2.21054	-2.92029	-2.12601	NS	-2.71244	NS	NS
AaeL_AAEL000474	5577358	major facilitator superfamily domain-containing protein 6	NS	NS	2.9	NS	NS	-2.06609	-2.91707	NS	NS	-2.12685	-2.11747	NS
AaeL_AAEL004728	5565322	homocysteine S-methyltransferase, transcript variant X1	NS	-2.42	NS	-2.20901	-2.12579	-2.34648	-2.91549	-2.07817	-2.91294	-2.26659	NS	-2.47159
AaeL_AAEL007653	5569474	allantoinase	NS	2.31	NS	NS	NS	NS	-2.90637	-2.44441	-2.32803	NS	NS	-2.52433
AaeL_AAEL008501	5570687	uncharacterized LOC5570687	NS	3.43	NS	NS	NS	-2.70776	-2.8817	NS	-3.35143	NS	NS	-3.40201
AaeL_AAEL013990	5579047	hexamerin-1.1	NS	10.97	NS	NS	NS	-2.17558	-2.86253	-9.91213	-5.07215	NS	-2.29157	-3.61499
AaeL_AAEL002624	5575349	tryptase	NS	6.48	NS	NS	NS	-2.08276	-2.82916	-6.14917	NS	NS	-2.6376	NS
AaeL_AAEL000342	5575128	Discontinued gene ID or Uncharacterized protein	NS	NS	2.79	-2.00305	-2.1486	-2.8017	-2.81523	-2.17208	NS	-2.57347	NS	NS
AaeL_AAEL001289	5569788	probable metabolite transport protein CsbC, transcript variant X2	NS	2.42	NS	-2.40594	NS	-3.07546	-2.78353	-2.88996	-5.36135	NS	-2.081	-2.85375
AaeL_AAEL012763	5576787	uncharacterized LOC5576787	NS	3.34	NS	NS	NS	-2.21253	-2.77081	-3.22684	NS	NS	-2.02316	NS
AaeL_AAEL006252	5567683	Discontinued gene ID or Uncharacterized protein	NS	2.84	NS	NS	NS	-2.27631	-2.75177	-2.88227	-3.1587	NS	NS	-2.91755
AaeL_AAEL003584	5578629	uncharacterized LOC5578629	NS	7.29	3.92	NS	NS	NS	-2.74955	-3.41116	-2.66789	-2.61971	NS	-3.44763
AaeL_AAEL005003	5565800	CBL-interacting protein kinase 18, transcript variant X2	NS	NS	2.12	-2.20886	NS	-2.42788	-2.74332	-3.4776	-2.53911	-2.63007	-2.53055	-2.44358
AaeL_AAEL001813	5572453	sodium-coupled monocarboxylate transporter 1, transcript variant X1	NS	2.73	NS	-2.04613	-2.25934	-6.00432	-2.73159	-4.28007	-4.60146	NS	-2.25034	-6.68176
AaeL_AAEL000101	5567779	luciferin 4-monooxygenase	NS	2.33	NS	NS	-2.57826	-3.0697	-2.72056	-3.2295	-2.7271	-2.40147	-2.51339	-3.74636
AaeL_AAEL003112	5577142	kinesin-related protein 6, transcript variant X1	-4.95	NS	NS	NS	-2.78813	-2.15786	-2.69767	-2.33847	NS	-2.65912	-3.10883	NS
AaeL_AAEL008940	5571316	chaoptin	NS	2.59	NS	-2.19147	NS	-2.38899	-2.69214	-2.75756	-4.87703	NS	NS	-2.14865
AaeL_AAEL002200	5573928	Discontinued gene ID or Uncharacterized protein	NS	3.47	NS	NS	NS	NS	-2.6916	-3.98727	NS	NS	NS	-2.18428
AaeL_AAEL010653	5573692	putative alpha-L-fucosidase	NS	3.13	NS	NS	NS	-2.47289	-2.67502	-2.90111	NS	-2.13655	-2.31908	NS
AaeL_AAEL008305	5570404	uncharacterized LOC5570404	NS	4.75	3.53	NS	NS	NS	-2.64908	-4.76712	-2.31553	-2.0858	NS	NS
AaeL_AAEL001594	5571252	zinc finger protein 664	NS	2.72	NS	NS	NS	-4.22017	-2.61188	-2.70595	-2.91803	NS	-2.39266	-3.13547
AaeL_AAEL012578	5576518	probable phosphoserine aminotransferase	NS	3.51	2.18	NS	NS	NS	-2.57949	-3.09223	-2.21458	NS	-2.14818	NS
AaeL_AAEL003766	5578921	uncharacterized LOC5578921	NS	3.58	NS	-2.12447	NS	-2.46246	-2.56668	-4.45677	-2.00104	-2.06105	-2.37948	-2.07672
AaeL_AAEL014724	5565089	Discontinued gene ID or Uncharacterized protein	NS	4.89	NS	-3.13073	NS	-2.96678	-2.55971	-3.37383	-2.65922	NS	NS	-3.00783
AaeL_AAEL013981	5579049	hexamerin-1.1	NS	NS	7.66	NS	-3.9504	-2.15771	-2.53837	NS	NS	-2.53231	-3.47002	NS
AaeL_AAEL012764	5576784	glycine N-methyltransferase, transcript variant X2	NS	8.33	NS	NS	-2.29135	-2.544	-2.53246	-5.05254	-2.18035	NS	NS	-2.22348
AaeL_AAEL014355	5564194	uncharacterized LOC5564194	NS	2.01	NS	-2.1227	NS	-2.18798	-2.5204	NS	NS	-2.25578	NS	NS
AaeL_AAEL008757	5571034	venom carboxylesterase-6	NS	2.15	NS	-2.1155	NS	-3.59004	-2.50863	-2.95118	-2.31529	NS	NS	-2.1705
AaeL_AAEL001293	5569815	clavesin-1, transcript variant X2	NS	3.81	NS	-3.20317	-2.07974	-2.49649	-2.49674	-2.50309	-2.05234	NS	-2.07126	NS
AaeL_AAEL004213	5564352	monocarboxylate transporter 7	NS	2.23	NS	-2.36428	NS	-2.7336	-2.49576	-3.79828	-3.40088	-2.00081	-2.876	-4.04976
AaeL_AAEL003716	5578864	rutC family protein UK114	NS	3.79	NS	NS	NS	NS	-2.49376	-3.91402	NS	NS	-2.11242	NS
AaeL_AAEL011859	5575479	Discontinued gene ID or Uncharacterized protein	NS	2.3	NS	NS	NS	NS	-2.479	-2.14405	NS	-2.08608	-2.19561	NS
AaeL_AAEL008766	5571040	uncharacterized LOC5571040	NS	4.94	2.92	NS	NS	-2.28026	-2.45349	-6.36619	-5.76938	-2.12041	-2.22048	-2.77254
AaeL_AAEL000546	5563676	cholinesterase 2	NS	4.17	NS	-2.51943	NS	-2.02989	-2.44702	-2.4356	-3.72438	NS	NS	-3.12347
AaeL_AAEL009536	5572129	transient receptor potential cation channel protein painless, transcript variant X2	NS	2.37	NS	NS	NS	NS	-2.441	-2.21252	NS	-2.04972	NS	NS
AaeL_AAEL002665	5575574	72 kDa type IV collagenase	NS	5.49	NS	NS	-2.17935	-2.67548	-2.43165	-3.48365	-3.75498	NS	NS	-3.66345
AaeL_AAEL002920	5576459	uncharacterized LOC5576459	NS	3.35	NS	NS	-2.32431	-2.33982	-2.41005	-8.60567	-2.23275	NS	-5.06278	-3.08312
AaeL_AAEL014914	5565632	Discontinued gene ID or Uncharacterized protein	NS	2.02	NS	NS	NS	NS	-2.40991	-3.87806	-5.40752	NS	NS	-3.66382
AaeL_AAEL013413	5577934	uncharacterized LOC5577934	NS	3.61	NS	-2.82353	NS	-4.08518	-2.39784	-2.9053	-2.99662	NS	NS	-3.26185
AaeL_AAEL010462	5573369	vesicular acetylcholine transporter	NS	NS	2.48	NS	NS	-3.78712	-2.38184	NS	NS	-2.29992	-2.01088	NS
AaeL_AAEL006241	5567653	organic cation transporter protein	-3.7	-3.39	NS	NS	NS	-2.35169	-2.36983	-2.26885	NS	-2.80234	-2.39903	NS
AaeL_AAEL005823	5567087	Discontinued gene ID or Uncharacterized protein	NS	6.74	NS	NS	NS	NS	-2.35918	-3.45379	-4.59742	NS	NS	-4.12525
AaeL_AAEL012842	5576859	serine protease 44	NS	3.73	NS	NS	-3.04069	-2.77695	-2.34733	-2.80198	NS	NS	-2.30124	NS
AaeL_AAEL015051	5566037	myrosinase 1	NS	NS	2.65	NS	NS	-2.04741	-2.32809	-2.11513	NS	-2.16779	NS	NS
AaeL_AAEL011130	5574396	sorbitol dehydrogenase	NS	4.01	NS	NS	-2.68645	-3.2841	-2.31218	-6.85813	-4.43057	NS	-2.33744	-3.68389
AaeL_AAEL012089	5575817	uncharacterized LOC5575817	NS	2.94	NS	NS	NS	NS	-2.29661	-9.09954	-16.761	NS	NS	-3.41683
AaeL_AAEL008766	5571040	uncharacterized LOC5571040	NS	4.94	2.92	NS	NS	-2.01922	-2.28949	-5.65408	-2.15442	-2.10766	-2.44949	-2.28829
AaeL_AAEL006027	5567363	lipase member H-A, transcript variant X2	NS	2.02	NS	-2.41028	NS	-3.55365	-2.28399	-2.60996	NS	NS	-2.05666	NS
AaeL_AAEL008766	5571040	uncharacterized LOC5571040	NS	4.94	2.92	NS	NS	NS	-2.27793	-4.80943	-3.08262	-2.2581	-2.34481	-2.54935
AaeL_AAEL002664	5575577	uncharacterized LOC5575577	NS	NS	-7.07	NS	-3.58382	-2.99945	-2.24425	NS	NS	-2.05267	NS	NS
AaeL_AAEL011557	5574952	zinc metalloproteinase nas-14	NS	NS	-6.04	-2.55806	-3.99197	NS	-2.2437	-4.63397	-2.61065	NS	NS	-3.44624
AaeL_AAEL000749	5566276	ficolin-3	NS	6.62	5.79	NS	NS	NS	-2.23607	-7.93935	-2.14861	NS	-2.20642	-2.65401
AaeL_AAEL006341	5567882	uncharacterized LOC5567882, transcript variant X4	-2.48	NS	NS	NS	-2.06165	NS	-2.23384	-2.18921	NS	-2.24977	NS	NS
AaeL_AAEL003003	5580270	glutamate-gated chloride channel, transcript variant X2	NS	NS	2.43	-2.9808	-2.41111	-2.33788	-2.21624	NS	-2.3509	-2.10482	NS	NS
AaeL_AAEL013834	5578720	probable multidrug resistance-associated protein lethal(2)03659	NS	3.96	NS	NS	NS	NS	-2.12874	-2.25574	-3.86314	NS	NS	-2.39684
AaeL_AAEL010921	5574119	Discontinued gene ID or Uncharacterized protein	NS	2.79	NS	-2.44511	NS	-3.58035	-2.10302	-4.66976	-4.20916	NS	-2.04971	-5.41462
AaeL_AAEL001246	5569622	thymidylate kinase	NS	-2.27	NS	NS	3.09964	NS	-2.09798	NS	NS	NS	2.0271	NS
AaeL_AAEL012956	5577040	limulus clotting factor C, transcript variant X2	NS	3.72	NS	NS	NS	-2.19954	-2.09457	-2.0544	-2.65812	NS	NS	-2.27372
AaeL_AAEL012910	5576947	Discontinued gene ID or Uncharacterized protein	NS	2.42	NS	-2.2771	-2.88606	NS	-2.08008	-2.6459	NS	NS	-2.29828	NS
AaeL_AAEL010678	5573691	uncharacterized LOC5573691	NS	2.49	NS	NS	-2.07197	NS	-2.05961	-3.18875	NS	-2.36572	-2.4359	NS
AaeL_AAEL005397	5566438	uncharacterized LOC5566438, transcript variant X1	NS	2.21	NS	NS	NS	NS	-2.0529	-2.59165	NS	NS	-2.0367	-2.04967
AaeL_AAEL004899	5565646	uncharacterized LOC5565646	NS	4.2	3.99	NS	NS	NS	NS	-2.90839	NS	-2.51767	-2.31827	NS
AaeL_AAEL008766	5571040	uncharacterized LOC5571040	NS	4.94	2.92	NS	NS	NS	NS	-4.16061	-2.37376	NS	-2.13487	NS
AaeL_AAEL011824	5575418	gamma-glutamyltranspeptidase 1	NS	2.06	NS	NS	-2.24934	-2.94997	NS	-2.60777	-3.27738	NS	-2.05963	-2.36029
AaeL_AAEL003100	5577063	uncharacterized LOC5577063, transcript variant X2	NS	4.95	2.47	NS	NS	-2.01489	NS	-4.29135	-2.30444	NS	NS	-2.0796
AaeL_AAEL014526	5564606	sideroflexin-1	NS	2.08	NS	NS	NS	NS	NS	-2.6568	-3.53306	NS	NS	-2.94805
AaeL_AAEL003107	5577059	uncharacterized LOC5577059	NS	4.03	NS	NS	NS	NS	NS	-3.47879	-3.81058	NS	NS	-2.57969
AaeL_AAEL009669	5572233	uncharacterized LOC5572233	NS	6.55	2.17	NS	NS	NS	NS	-3.81916	-3.24261	NS	NS	-2.40991
AaeL_AAEL015533	5579360	polyserase-2	NS	2.69	NS	NS	NS	-2.85166	NS	-3.0972	-3.4962	NS	NS	-2.49676
AaeL_AAEL003601	5578631	uncharacterized LOC5578631	NS	5.72	2.91	NS	NS	NS	NS	-5.04695	-3.01422	NS	-2.0044	-2.33732
AaeL_AAEL006423	5567953	uncharacterized LOC5567953	NS	4.76	2.84	NS	NS	NS	NS	-3.24738	-2.54122	NS	NS	-2.68352
AaeL_AAEL009205	5571610	feline leukemia virus subgroup C receptor-related protein 2	NS	3.38	NS	NS	NS	NS	NS	-2.27191	-2.40046	NS	NS	-3.57328
AaeL_AAEL011951	5575619	elongation of very long chain fatty acids protein AAEL008004-like	-131.2	NS	NS	NS	NS	-2.43277	NS	NS	2.71613	-2.04355	NS	NS
AaeL_AAEL014386	5564283	serine protease easter	NS	30.31	NS	NS	4.13983	NS	NS	NS	-8.05064	3.72486	3.919	-2.31239
AaeL_AAEL003568	5578556	L-threonine ammonia-lyase	NS	7.32	NS	NS	NS	-2.3923	NS	-2.42591	-3.81075	NS	NS	-2.19047
AaeL_AAEL004581	5565045	prion-like-(Q/N-rich) domain-bearing protein 25, transcript variant X1	-4.04	NS	NS	NS	-2.64085	NS	NS	-2.49542	-2.67976	NS	NS	-2.09084
AaeL_AAEL006381	5567918	sphingomyelin phosphodiesterase	5.95	NS	3.12	NS	NS	NS	NS	NS	2.7537	NS	NS	2.04487
AaeL_AAEL013835	5578724	Discontinued gene ID or Uncharacterized protein	6.21	NS	NS	NS	-3.93919	2.69764	NS	-2.90424	4.1115	-3.48835	-4.15384	2.33693
AaeL_AAEL006909	5568497	uncharacterized LOC5568497	NS	4.98	NS	NS	NS	NS	NS	-3.64411	-2.9022	NS	NS	-2.47488
AaeL_AAEL006344	5567884	sulfotransferase family cytosolic 1B member 1	NS	6.15	NS	NS	NS	-2.262	NS	-2.54134	NS	NS	NS	-2.58589
AaeL_AAEL002338	5574344	Discontinued gene ID or Uncharacterized protein	NS	7.04	NS	NS	-2.4996	-2.1688	NS	-3.62113	-5.72196	NS	NS	-2.14217
AaeL_AAEL003028	5576888	glycine receptor subunit alpha-2	NS	2.49	NS	NS	NS	-2.23365	NS	-3.89299	-4.13844	NS	NS	-2.30159
AaeL_AAEL009421	5571945	peptidyl-prolyl cis-trans isomerase, rhodopsin-specific isozyme, transcript variant X2	NS	4.09	NS	NS	NS	NS	NS	-7.39572	-8.54359	NS	NS	-4.30433
AaeL_AAEL001087	5568369	synaptic vesicle glycoprotein 2B	NS	2.39	NS	NS	NS	-3.03143	NS	-2.7639	-4.69527	NS	-2.03636	-2.28025
AaeL_AAEL003626	5578664	sodium-dependent nutrient amino acid transporter 1	NS	2.3	NS	-2.10701	NS	-2.72641	NS	-2.24848	-3.42818	NS	NS	-3.16413
AaeL_AAEL010656	5573677	MAP kinase phosphatase with leucine-rich repeats protein 1	NS	2.32	NS	2.52171	NS	-2.07772	NS	-4.76703	-2.35396	NS	NS	-3.50173
AaeL_AAEL007591	5579954	mite group 2 allergen Gly d 2.01	NS	5.27	NS	NS	-3.29231	3.62706	NS	-2.34136	6.10939	-2.75506	-3.74209	3.13247
AaeL_AAEL010429	5573346	protein G12	NS	13.51	25.07	NS	-3.09063	NS	NS	-2.05291	4.52595	NS	-3.73787	3.50398
AaeL_AAEL012644	5576617	uncharacterized LOC5576617	NS	3.18	NS	NS	NS	NS	NS	NS	-2.51116	NS	NS	-2.83853
AaeL_AAEL006607	5568173	uncharacterized LOC5568173	NS	2.13	NS	NS	NS	NS	NS	NS	-2.42675	NS	NS	-3.85454
AaeL_AAEL001621	5571491	Discontinued gene ID or Uncharacterized protein	5.27	NS	NS	NS	-2.15876	NS	NS	NS	2.42613	NS	-2.03878	NS
AaeL_AAEL010920	5574120	protein G12	NS	NS	4.04	NS	-2.02848	NS	NS	NS	2.50647	NS	-2.261	NS
AaeL_AAEL000356	5575125	Discontinued gene ID or Uncharacterized protein	-150.22	NS	NS	-2.60563	-3.24455	-2.39008	NS	NS	2.38159	NS	-2.65392	NS
AaeL_AAEL013577	5578244	protein G12	3.7	2.81	7.57	NS	-3.72903	NS	NS	NS	4.46189	NS	-3.77721	2.49267
AaeL_AAEL001611	5571478	Discontinued gene ID or Uncharacterized protein	31.38	-7.28	NS	NS	NS	NS	NS	NS	2.53127	NS	-2.1981	NS
AaeL_AAEL007601	5569396	trypsin 5G1-like	18.98	NS	NS	NS	-2.26169	NS	NS	-2.75513	2.47106	NS	-3.87185	2.17074
AaeL_AAEL013707	5578506	trypsin 5G1-like	10.07	6.24	NS	NS	NS	NS	NS	NS	2.47757	NS	-2.39199	2.25145
AaeL_AAEL009063	5571422	LIM domain-containing protein A	-5.68	NS	NS	NS	-2.93467	-3.55606	NS	NS	2.11804	NS	-2.22518	NS
AaeL_AAEL013715	5578507	trypsin 5G1-like	5.66	7.05	NS	NS	NS	NS	NS	NS	2.15114	NS	-2.42666	NS
AaeL_AAEL013024	5577117	uncharacterized LOC5577117	NS	NS	-3.61	NS	-2.5003	-3.37199	NS	NS	2.22157	NS	-2.4967	NS
AaeL_AAEL004547	5565037	bombyxin B-1 homolog, transcript variant X2	NS	3.82	NS	3.31131	2.1255	NS	NS	-2.89571	-2.42004	NS	NS	-2.08715
AaeL_AAEL011297	5574659	uncharacterized LOC5574659	-7.03	NS	NS	NS	-2.35072	-3.16367	NS	NS	2.24086	NS	-2.22287	NS
AaeL_AAEL004547	5565037	bombyxin B-1 homolog, transcript variant X2	NS	3.82	NS	3.06036	2.03538	NS	NS	-2.67117	-2.74368	NS	NS	-2.28681
AaeL_AAEL010242	5580039	uncharacterized LOC5580039	NS	4.47	3.37	2.62369	NS	NS	NS	-2.19738	-2.99144	NS	NS	-2.42322
AaeL_AAEL009523	5572109	Discontinued gene ID or Uncharacterized protein	10.23	NS	NS	-2.51124	-2.12344	-3.87555	NS	NS	2.69759	NS	-2.66286	NS
AaeL_AAEL001189	5568834	uncharacterized LOC5568834	-90.51	NS	NS	2.49597	NS	NS	NS	2.46363	3.07937	NS	NS	2.1718
AaeL_AAEL010431	5573348	Discontinued gene ID or Uncharacterized protein	NS	26.64	19.45	NS	-3.46439	-2.55089	NS	NS	2.89144	NS	-2.9815	NS
AaeL_AAEL000364	5575143	glycine cleavage system H protein, mitochondrial	NS	NS	6.11	5.59718	3.66065	NS	NS	NS	-3.85962	NS	NS	-2.20512
AaeL_AAEL013577	5578244	protein G12	3.7	2.81	7.57	NS	-4.277	NS	NS	-2.01739	5.29104	NS	-4.31692	2.74824
AaeL_AAEL000796	5566894	general odorant-binding protein 45-like	-302.47	NS	NS	2.51547	NS	NS	NS	NS	2.19904	2.26472	NS	NS
AaeL_AAEL008829	5571135	uncharacterized LOC5571135	NS	2.28	NS	NS	NS	2.86076	NS	NS	2.2711	NS	NS	2.62479
AaeL_AAEL010152	5572937	uncharacterized LOC5572937, transcript variant X1	NS	2.67	NS	2.60232	2.40978	3.14727	NS	2.08322	NS	2.18446	2.25929	2.2775
AaeL_AAEL004130	5564180	GS homeobox 1	NS	-3.68	NS	6.19421	4.76673	3.6669	NS	2.76874	NS	2.18989	2.57326	NS
AaeL_AAEL007552	5569313	Discontinued gene ID or Uncharacterized protein	-1575.64	NS	NS	NS	-4.87111	NS	NS	NS	3.34472	NS	-2.12361	NS
AaeL_AAEL014793	5565285	Discontinued gene ID or Uncharacterized protein	NS	NS	-2.22	2.01112	4.13375	5.01705	2.02819	NS	NS	2.50976	5.34717	NS
AaeL_AAEL010153	5572940	protein bicaudal C, transcript variant X1	-2.59	-2.81	-3.08	NS	NS	2.89929	2.0777	NS	2.31021	2.24467	NS	2.57171
AaeL_AAEL014754	5565198	cytochrome b5	NS	2.17	NS	2.3017	NS	NS	2.09281	NS	-3.29948	2.82843	NS	NS
AaeL_AAEL007474	5569209	Discontinued gene ID or Uncharacterized protein	NS	NS	-2.15	NS	NS	2.99883	2.10602	NS	NS	2.03141	2.01025	NS
AaeL_AAEL013577	5578244	protein G12	3.7	2.81	7.57	NS	-3.88361	NS	2.11956	-2.10688	4.0287	NS	-5.30152	NS
AaeL_AAEL015403	5579461	Discontinued gene ID or Uncharacterized protein	NS	-3.11	NS	NS	NS	NS	2.1427	NS	NS	NS	2.01601	NS
AaeL_AAEL012290	5576059	uncharacterized LOC5576059	-2.03	NS	NS	NS	NS	2.98494	2.16291	2.15452	NS	NS	2.32051	NS
AaeL_AAEL011223	5574544	Discontinued gene ID or Uncharacterized protein	NS	-3.54	NS	4.8229	4.06766	8.52382	2.18928	2.26902	3.33341	2.51298	2.5989	2.12128
AaeL_AAEL008086	5570119	nitric oxide-associated protein 1	NS	-2.11	NS	NS	NS	NS	2.2025	2.29807	NS	2.13522	2.04515	NS
AaeL_AAEL005506	5566655	uncharacterized LOC5566655	NS	-3.35	-3.16	4.85005	4.19858	5.45357	2.21193	3.1645	3.05069	2.2655	2.60756	NS
AaeL_AAEL010155	5572934	Discontinued gene ID or Uncharacterized protein	NS	-2.89	-2.73	2.30745	NS	2.42637	2.22728	NS	2.06526	2.15244	NS	NS
AaeL_AAEL010646	5573658	Discontinued gene ID or Uncharacterized protein	NS	NS	-2.02	NS	NS	2.0958	2.23092	NS	NS	2.44512	NS	NS
AaeL_AAEL004976	5565767	uncharacterized LOC5565767	NS	-2.18	NS	NS	NS	2.37183	2.28265	NS	2.2021	2.26362	NS	2.04274
AaeL_AAEL010156	5572941	Discontinued gene ID or Uncharacterized protein	NS	-2.32	-2.85	2.29851	NS	2.83726	2.30686	NS	2.45097	2.12338	NS	2.24052
AaeL_AAEL012615	5576554	uncharacterized LOC5576554	4.41	NS	NS	3.62153	2.0107	NS	2.38021	2.44923	NS	2.26017	2.01038	NS
AaeL_AAEL008704	5570970	Discontinued gene ID or Uncharacterized protein	NS	NS	-2.27	2.32511	NS	NS	2.39664	NS	NS	2.3473	NS	NS
AaeL_AAEL009036	5571393	uncharacterized LOC5571393	NS	NS	6.52	2.59037	NS	3.58084	2.40328	NS	NS	2.23008	2.0765	NS
AaeL_AAEL007285	5568992	homeobox protein unc-4	NS	-4.7	NS	6.23721	6.11987	4.3578	2.47656	2.38246	NS	2.29533	2.39983	NS
AaeL_AAEL000830	5566903	Discontinued gene ID or Uncharacterized protein	NS	-10.06	NS	NS	2.39861	3.31636	2.479	NS	NS	2.60369	NS	NS
AaeL_AAEL013714	5578500	Discontinued gene ID or Uncharacterized protein	NS	5.39	NS	NS	-2.33286	NS	2.4879	NS	2.73531	2.39197	NS	2.1678
AaeL_AAEL014756	5565196	Discontinued gene ID or Uncharacterized protein	NS	2.6	NS	3.23194	2.53608	2.48217	2.50919	2.76966	NS	2.56028	2.86601	NS
AaeL_AAEL013338	5577714	protein lethal(2)essential for life	-2.78	-3.3	-2.38	2.25246	NS	2.69951	2.54473	NS	2.62243	2.16884	NS	2.42203
AaeL_AAEL002942	5576582	Discontinued gene ID or Uncharacterized protein	NS	NS	-2.45	2.08435	NS	4.95093	2.62246	NS	NS	2.64961	2.24989	NS
AaeL_AAEL006660	5568225	probable DNA replication complex GINS protein PSF2	NS	-2.06	NS	NS	NS	4.19247	2.64074	2.22439	2.34347	2.00567	2.29248	NS
AaeL_AAEL011645	5575095	uncharacterized LOC5575095	NS	NS	-2.7	2.89728	2.05566	3.29528	2.66288	2.42204	NS	2.37947	2.24553	NS
AaeL_AAEL008252	5570321	putative polypeptide N-acetylgalactosaminyltransferase 9	-3.61	NS	NS	2.03934	NS	NS	2.69761	NS	NS	2.28963	NS	NS
AaeL_AAEL000995	5567827	uncharacterized LOC5567827	NS	-2.18	NS	3.0199	3.74457	2.76083	2.72895	2.3476	2.61054	2.64709	NS	3.01746
AaeL_AAEL002820	5576232	uncharacterized LOC5576232	NS	-2.07	NS	NS	NS	5.50331	2.73007	NS	3.13962	2.23956	NS	2.23998
AaeL_AAEL011313	5574675	juvenile hormone epoxide hydrolase	4.1	3.03	NS	3.17466	NS	2.73625	2.94643	NS	NS	2.25941	NS	NS
AaeL_AAEL010593	5573544	uncharacterized LOC5573544	NS	-2.43	NS	2.1095	NS	3.15316	3.01272	2.51309	2.08735	3.18792	2.13689	2.25638
AaeL_AAEL008606	5570820	Discontinued gene ID or Uncharacterized protein	NS	6	NS	2.80655	NS	NS	3.0307	NS	-2.95921	3.75204	NS	-2.24427
AaeL_AAEL012499	5576406	histone H2A-beta, sperm	NS	-2.23	NS	2.20213	NS	4.43397	3.03411	2.26087	3.31393	2.76372	2.30741	2.62187
AaeL_AAEL002224	5573890	Discontinued gene ID or Uncharacterized protein	8.34	NS	NS	3.65652	9.77936	2.37767	3.05869	4.57956	2.70489	NS	5.00909	2.78243
AaeL_AAEL013852	5578812	J domain-containing protein CG6693	NS	-2.09	NS	3.88819	2.4681	3.16674	3.07718	2.13786	2.51256	NS	NS	2.11836
AaeL_AAEL009095	5571468	uncharacterized LOC5571468	NS	NS	-17.26	3.5186	2.47581	NS	3.10289	2.00847	NS	2.63118	NS	NS
AaeL_AAEL013738	5578529	uncharacterized LOC5578529	NS	-2.22	NS	NS	NS	2.46991	3.11545	2.75682	NS	3.88898	7.90235	NS
AaeL_AAEL011648	5575093	G1/S-specific cyclin-D2	NS	-2.39	-2.13	NS	NS	2.16911	3.12612	NS	NS	2.45201	NS	NS
AaeL_AAEL006944	5568534	homeobox protein goosecoid, transcript variant X2	NS	-6.18	NS	2.38914	2.86791	3.3776	3.1699	4.10304	3.19405	4.42014	3.11518	NS
AaeL_AAEL006759	5568399	Discontinued gene ID or Uncharacterized protein	NS	-135.99	NS	3.08036	NS	2.04316	3.42666	2.09921	NS	2.67032	NS	NS
AaeL_AAEL010185	5572948	trichoplein keratin filament-binding protein	NS	-2.03	NS	NS	NS	2.92351	3.48879	2.24232	NS	2.64634	2.61727	2.49223
AaeL_AAEL008182	5570231	uncharacterized LOC5570231	NS	-2.26	NS	4.56654	2.63646	2.2414	3.50474	2.46373	NS	2.98401	NS	NS
AaeL_AAEL011840	5575458	Discontinued gene ID or Uncharacterized protein	NS	12.77	NS	NS	NS	2.30745	3.62535	2.43343	NS	3.12785	2.64886	NS
AaeL_AAEL009562	5572147	uncharacterized LOC5572147	NS	-9.29	NS	NS	2.99281	4.3578	3.72341	3.00409	3.13696	3.82479	3.69892	3.82339
AaeL_AAEL000125	5567798	Discontinued gene ID or Uncharacterized protein	NS	-6.83	NS	4.79822	2.80714	2.93305	3.73117	2.45357	2.42172	3.07548	2.93154	NS
AaeL_AAEL000889	5567205	glutactin	-2.24	NS	NS	NS	NS	2.67845	3.88418	NS	NS	3.09784	2.86842	2.01139
AaeL_AAEL003659	5578786	histone H3	NS	-2.38	NS	4.94065	2.52433	2.18419	4.24928	2.338	NS	3.98215	2.06231	NS
AaeL_AAEL009973	5572685	uncharacterized LOC5572685	NS	NS	-2.26	7.33349	3.89089	5.62167	4.99755	3.44164	3.01984	4.62543	3.48526	2.85968
AaeL_AAEL003339	5577904	zinc finger protein 362	NS	3.13	NS	3.63511	2.75375	NS	5.01614	3.42152	NS	4.39639	2.89196	NS
AaeL_AAEL000379	5575126	cysteine-rich venom protein 6	-24.48	NS	NS	7.43875	6.56866	7.39269	5.16516	3.05577	2.99197	3.93467	3.09469	NS
AaeL_AAEL008903	5571209	zinc finger protein 676	NS	-2.65	NS	2.16619	NS	NS	5.35918	3.43307	NS	5.13862	3.72522	NS
AaeL_AAEL009263	5571736	uncharacterized LOC5571736, transcript variant X1	-2.23	-2.38	NS	5.58168	3.00403	5.33504	6.42406	3.94387	4.99198	5.04577	4.00866	3.97368
AaeL_AAEL003685	5578783	histone H3	NS	-2.07	NS	11.537	8.56884	7.41527	6.88605	4.8991	5.46871	6.32158	4.28144	4.11877
Grey highlight: re-analyzed data from Colpitts TM, Cox J, Vanlandingham DL, Feitosa FM, Cheng G, Kurscheid S, Wang P, Krishnan MN, Higgs S, Fikrig E. 2011. Alterations in the Aedes aegypti transcriptome during infection with West Nile, Dengue and Yellow fever viruses. PLoS Pathog 7:e1002189.
