# Supplementary material for: Global Transcriptome Analysis of Aedes aegypti Mosquitoes in Response to Zika Virus Infection
Source: mSphere. 2017 Nov 22;2(6):e00456-17. doi: 10.1128/mSphere.00456-17 (PMC5700376; doi:10.1128/mSphere.00456-17)
Supplement: TABLE S4 [file sph006172406st5.xlsx]

## Sheet: Sheet1
					ZIKV Infected vs Control *			DENV Infected vs Control (Carcasss)**			DENV Infected vs Control (Mid-gut)**		Gene ontology
Vectorbase ID	NCBI ID	RefSeq ID	Gene description	Day 2	Day 7	Day 14	Day 1	Day 4	Day 14	Day 1	Day 4	Day 14
AAEL000024	XM_001647792	LOC5563570	L-dopachrome tautomerase yellow-f, transcript variant X1	-	2.61	-	-2.35758	2.04241	1.63287	-	-	-	unknown
AAEL000125	XM_001657651	LOC5567798	uncharacterized gene	-	-6.83	-	1.20311	2.62781	2682.22	-	-	-	F:nucleic acid binding; C:nucleus; F:zinc ion binding
AAEL000161	XM_001658840	LOC5570003	small G protein signaling modulator 2, transcript variant X2	-	-	2.16	-	-	-	-2.57793	-1.20801	-7.1122	unknown
AAEL000200	XM_001658880	LOC5570040	uncharacterized LOC5570040	-	5.45	-	-	-	-	-4.48003	-1.61648	2.00997	unknown
AAEL000251	XM_001660077	LOC5572018	protein stoned-A	-	-	2.07	-1.92575	-2.07	-2.43958	-	-	-	unknown
AAEL000277	XM_001654737	LOC5573760	lysozyme	-	4.96	-	-	-	-	-8.63285	-2.36835	1.32854	F:lysozyme activity
AAEL000425	XM_001656371	LOC5577344	flap endonuclease GEN	-	-2.16	-2.34	-	-	-	-2.00172	1.29166	3.00404	F:DNA binding; P:DNA repair; P:nucleic acid phosphodiester bond hydrolysis; F:nuclease activity
AAEL000496	XM_001656905	LOC5578439	chorion peroxidase, transcript variant X2	-4.48	-	-3.81	-	-	-	9.66928	3.43356	-3.28082	F:peroxidase activity; P:response to oxidative stress; P:cellular oxidant detoxification; P:oxidation-reduction process; F:heme binding
AAEL000640	XM_001649720	LOC5565436	alanine--glyoxylate aminotransferase 2, mitochondrial	-	2.2	-	-	-	-	-3.32647	-1.94554	-2.70101	F:pyridoxal phosphate binding; F:transaminase activity
AAEL000704	XM_001650212	LOC5565901	synaptotagmin 1, transcript variant X2	-	-	2.46	-	-	-	8.01668	2.04166	-2.21058	C:integral component of membrane
AAEL000712	XM_001650207	LOC5565895	uncharacterized LOC5565895, transcript variant X1	-	2.46	-	-	-	-	3.43095	1.89373	-2.18797	F:nucleic acid binding; F:metal ion binding
AAEL000727	XM_001650599	LOC5566285	uncharacterized gene	-	-	-2.11	-	-	-	6.56737	2.89177	-1.96478	unknown
AAEL000793	XM_001650950	LOC5566624	venom allergen 3	-	6.61	3.26	-	-	-	-9.37783	-173.317	1.3552	unknown
AAEL000830	XM_001651223	LOC5566903	uncharacterized gene	-	-10.06	-	14.3384	1.38762	2.56408	-	-	-	unknown
AAEL000885	XM_001651559	LOC5567180	cytoplasmic dynein 2 heavy chain 1	2.31	-	-	1.07539	-2.07793	-3.71171	-	-	-	F:ATPase activity; F:ATP binding; F:microtubule motor activity; C:dynein complex; P:microtubule-based movement
AAEL000961	XM_001657409	LOC5567452	uncharacterized LOC5567452	-	2.76	-	-	-	-	-13.9949	6.48718	-2.70772	F:zinc ion binding
AAEL001087	XM_001657973	LOC5568369	synaptic vesicle glycoprotein 2B	-	2.39	-	-	-	-	-2.04367	-2.68224	-1.23438	P:transmembrane transport; C:integral component of membrane
AAEL001179	XM_001658148	LOC5568832	uncharacterized gene	-25	-	-	-	-	-	5.48038	1.02374	-3.82524	F:odorant binding
AAEL001401	XM_001659114	LOC5570482	leucine-rich repeat transmembrane neuronal protein 3	-	9.19	-	-	-	-	-4.02249	-1.54071	2.9938	F:protein binding
AAEL001414	XM_001659117	LOC5570479	leucine-rich repeat transmembrane protein FLRT3, transcript variant X1	-	7.04	2.01	-	-	-	-4.85288	-2.29074	-2.23191	F:protein binding
AAEL001420	XM_001659116	LOC5570480	uncharacterized LOC5570480	-	9.64	2.24	-	-	-	-2.79075	-3.84925	-1.33972	F:protein binding
AAEL001503	XM_001653352	LOC5570922	sodium/hydrogen exchanger 3, transcript variant X6	-	2.08	-	-	-	-	7.31864	1.22991	-2.04772	F:sodium:proton antiporter activity; C:integral component of membrane; P:hydrogen ion transmembrane transport; P:sodium ion transmembrane transport; P:regulation of pH
AAEL001582	XM_001653547	LOC5571294	kinesin-like protein KIF13A, transcript variant X4	-	2.2	-	-	-	-	4.7199	1.93888	-2.26793	C:cell; F:ATP binding; F:microtubule motor activity; P:plus-end-directed vesicle transport along microtubule; F:microtubule binding
AAEL001650	XM_001653708	LOC5571671	mite group 2 allergen Gly d 2.02	-	5.4	-	-1.94569	-5.35994	5.59571	-	-	-	unknown
AAEL001679	XM_001659910	LOC5571829	uncharacterized gene	-	-	22.14	-	-	-	-3.47802	1.00087	-2.18336	P:proteolysis; F:serine-type endopeptidase activity
AAEL001690	XM_001659911	LOC5571828	chymotrypsin-2	-	2.37	-	2.1077	2.90753	1.0748	-	-	-	P:proteolysis; F:serine-type endopeptidase activity
AAEL001794	XM_001660327	LOC5572428	CD109 antigen	-	5.24	-	-	-	-	3.36061	-1.53713	-3.87155	C:extracellular space; F:endopeptidase inhibitor activity; P:negative regulation of endopeptidase activity
AAEL002194	XM_001654880	LOC5573896	uricase	-	4.57	-	-	-	-	-9.62297	-1.89549	16.0812	C:peroxisome; P:urate catabolic process; F:urate oxidase activity; P:oxidation-reduction process; P:purine nucleobase metabolic process
AAEL002254	XM_001661128	LOC5574108	ovochymase-2	-	4.59	-	-	-	-	-1.01525	-3.43882	-2.2816	P:proteolysis; F:serine-type endopeptidase activity
AAEL002338	XM_001661329	LOC5574344	uncharacterized gene	-	7.04	-	-5.10291	-2.83002	-2.60714	-	-	-	F:nucleotide binding; C:nucleus; F:RNA binding; C:intracellular ribonucleoprotein complex; P:RNA processing
AAEL002364	XM_001661313	LOC5574329	uncharacterized gene	-	-	-2.03	-	-	-	16.3502	1.16962	-2.16554	unknown
AAEL002492	XM_001655317	LOC5574808	uncharacterized LOC5574808	-	4.4	-	-1.27121	-3.10182	2.12039	-	-	-	F:chitin binding; P:chitin metabolic process; C:extracellular region
AAEL002592	XM_001655664	LOC5575336	uncharacterized LOC5575336	-	2.39	-	-	-	-	-2.5751	-2.31075	3.9008	unknown
AAEL002610	XM_001655679	LOC5575351	tryptase	-	10.57	-	-	-	-	8.67712	2.91644	1.33989	P:proteolysis; F:serine-type endopeptidase activity
AAEL002612	XM_001655634	LOC5575310	uncharacterized LOC5575310	-	11.7	-	2.31808	-1.81789	-2.10155	-	-	-	unknown
AAEL002696	XM_001662083	LOC5575673	glutamyl aminopeptidase	-	9.03	-	2.93241	-1.07463	-2.92834	-	-	-	F:zinc ion binding; P:proteolysis; C:integral component of membrane; F:metallopeptidase activity
AAEL002839	XM_001655964	LOC5576236	uncharacterized gene	-	2.02	-	-	-	-	6.9297	5.21503	-2.99531	F:protein binding
AAEL002875	XM_001656031	LOC5576342	uncharacterized gene	-	-4.96	-	-1.86322	-9.19963	-2.75164	-2.80409	-4.4643	2.36369	unknown
AAEL003003	XM_001662847	LOC5580270	glutamate-gated chloride channel, transcript variant X2	-	-	2.43	-2.06835	-1.83034	-2.48209	-2.23308	1.02374	-3.31863	P:ion transmembrane transport; C:integral component of membrane; C:cell junction; F:extracellular ligand-gated ion channel activity; C:synapse; C:plasma membrane
AAEL003053	XM_001663031	LOC5576981	venom allergen 5	-	6.17	3.65	-	-	-	1.45493	-85.1602	3.4847	unknown
AAEL003097	XM_001663114	LOC5577064	calmodulin-binding transcription activator 1, transcript variant X7	-	2.14	-	-	-	-	4.6417	1.1149	-2.56903	C:nucleus; F:DNA binding; F:protein binding
AAEL003118	XM_001663180	LOC5577141	uncharacterized gene	-	2.52	-	-2.08127	-1.11636	-2.10673	-	-	-	F:protein binding
AAEL003235	XM_001656538	LOC5577601	larval cuticle protein LCP-30	-	2.58	-	-2.12198	2.05271	-1.15458	-	-	-	F:structural constituent of cuticle
AAEL003317	XM_001663486	LOC5577762	uncharacterized gene	3.21	-	-	2.5084	1.02425	-6.2834	-	-	-	F:phosphatase activity; P:dephosphorylation
AAEL003413	XM_001656727	LOC5578083	spondin-1	-	6.17	-	-	-	-	-3.85129	-3.17019	1.00092	F:serine-type endopeptidase inhibitor activity; P:negative regulation of endopeptidase activity
AAEL003642	XM_001657041	LOC5578693	serine protease 7	-	3.15	-	-	-	-	-7.91148	-2.3124	-1.09701	P:proteolysis; F:serine-type endopeptidase activity
AAEL003687	XM_001657099	LOC5578779	histone H2A	-	-3.59	-2.51	5.11846	-1.38391	2.69797	-	-	-	C:nucleus; F:DNA binding; F:protein heterodimerization activity; C:nucleosome
AAEL003688	XM_001657088	LOC5578768	uncharacterized LOC5578768	-2.21	-2.13	-2.23	-	-	-	5.78003	1.32649	-2.37469	unknown
AAEL003699	XM_001657089	LOC5578770	uncharacterized gene	-	4.67	-	-	-	-	50.2215	11.0392	-2.60855	P:self proteolysis; C:integral component of membrane
AAEL003795	XM_001664111	LOC5578981	uncharacterized gene	-	-	-2.74	-	-	-	11.7229	1.02375	-2.54066	C:nucleus; F:zinc ion binding
AAEL003821	XM_001657240	LOC5579096	uncharacterized LOC5579096	-	-3.31	-2.49	-2.21618	-13.6782	-1.40658	-4.19762	-5.69338	1.05351	P:defense response
AAEL003828	XM_001657224	LOC5579081	uncharacterized gene	-	-2.58	-	2.42336	-1.14063	2.54787	-	-	-	P:blood coagulation; P:regulation of gene silencing; P:protein heterotetramerization; C:nucleoplasm; P:negative regulation of transcription from RNA polymerase II promoter; C:extracellular exosome; F:protein heterodimerization activity; P:chromatin silencing at rDNA; F:protein domain specific binding; P:positive regulation of gene expression, epigenetic; F:nucleosomal DNA binding; P:cellular prot…
AAEL003843	XM_001657242	LOC5579098	uncharacterized LOC5579098	-	-	-4.77	-34.7896	-91.7165	-1.2376	-	-	-	P:defense response
AAEL003850	XM_001657218	LOC5579067	histone H3	-	-2.8	-	2.25439	-1.09723	3.16821	-	-	-	P:blood coagulation; P:regulation of gene silencing; P:protein heterotetramerization; C:nucleoplasm; P:negative regulation of transcription from RNA polymerase II promoter; C:extracellular exosome; F:protein heterodimerization activity; P:chromatin silencing at rDNA; F:protein domain specific binding; P:positive regulation of gene expression, epigenetic; F:nucleosomal DNA binding; P:cellular prot…
AAEL003962	XM_001648067	LOC5579804	uncharacterized gene	-17.93	-	-	2.4594	2.34297	6.42748	-	-	-	unknown
AAEL004130	XM_001648444	LOC5564180	GS homeobox 1	-	-3.68	-	1.32975	2.79966	4.66472	-	-	-	C:nucleus; P:regulation of transcription, DNA-templated; F:sequence-specific DNA binding
AAEL004213	XM_001648655	LOC5564352	monocarboxylate transporter 7	-	2.23	-	-	-	-	3.16125	-5.28245	-6.41454	P:transmembrane transport; C:integral component of membrane
AAEL004537	XM_001649271	LOC5564998	uncharacterized gene	-	-5.65	-2.45	-1.55901	2.84474	3.05521	-	-	-	unknown
AAEL004547	XM_001649340	LOC5565037	bombyxin B-1 homolog, transcript variant X2	-	3.82	-	-	-	-	-3.41421	1.19264	2.46061	C:extracellular region; F:hormone activity
AAEL004588	XM_001649408	LOC5565111	uncharacterized LOC5565111	-	3.23	-	-2.35992	-2.2499	-1.10392	-	-	-	F:structural constituent of cuticle
AAEL004669	XM_001649511	LOC5565217	protein Fe65 homolog, transcript variant X10	-	2.19	-	-2.06873	-2.21758	-2.32529	2.74094	6.28154	-2.25276	F:protein binding
AAEL004871	XM_001649914	LOC5565591	uncharacterized gene	-	-	-2.06	-	-	-	4.63736	1.36426	-5.25147	unknown
AAEL004937	XM_001649995	LOC5565686	uncharacterized gene	-	-	-2.46	-1.35428	3.17476	2.1421	-	-	-	unknown
AAEL004947	XM_001650047	LOC5565723	elongation of very long chain fatty acids protein 4	-18.74	-	-	-2.2738	-3.79138	-1.86605	-	-	-	C:integral component of membrane; F:transferase activity; P:fatty acid biosynthetic process
AAEL005004	XM_001650114	LOC5565803	uncharacterized gene	-	9.69	-	2.15629	1.16893	3.05736	-1.29802	14.7849	9.08104	F:rRNA N-glycosylase activity; P:negative regulation of translation
AAEL005027	XM_001650143	LOC5565839	60S acidic ribosomal protein P1	-	-	3.33	-19.6114	1.49324	3.02233	-	-	-	F:structural constituent of ribosome; F:protein kinase activator activity; P:cytoplasmic translation; P:activation of protein kinase activity; C:cytosolic large ribosomal subunit; F:large ribosomal subunit rRNA binding; P:translational elongation; C:preribosome, large subunit precursor
AAEL005044	XM_001650166	LOC5565838	uncharacterized LOC5565838, transcript variant X3	-	2.67	-	-	-	-	7.47329	2.19565	-2.16552	unknown
AAEL005091	XM_001650298	LOC5565978	uncharacterized LOC5565978, transcript variant X6	-	2.23	-	-	-	-	14.1556	1.95964	-2.19909	unknown
AAEL005098	XM_001650303	LOC5565980	uncharacterized LOC5565980	-9.13	-	-	#NUM!	2.51293	-3.71756	-	-	-	unknown
AAEL005397	XM_001650779	LOC5566438	uncharacterized LOC5566438, transcript variant X1	-	2.21	-	-	-	-	3.52957	-3.24036	-1.79027	C:integral component of membrane
AAEL005416	XM_001650792	LOC5566459	uncharacterized LOC5566459	-	2.98	-	-2.43373	-1.17537	-2.82822	-	-	-	F:peroxidase activity; P:response to oxidative stress; P:cellular oxidant detoxification; P:oxidation-reduction process; F:heme binding
AAEL005501	XM_001650975	LOC5566641	uncharacterized gene	-2.87	-2.13	-2.6	-	-	-	62.583	2.84365	-13.2424	unknown
AAEL005503	XM_001650982	LOC5566649	pollen-specific leucine-rich repeat extensin-like protein 1	-	4.64	2.94	1.17178	-2.56614	-2.1965	-	-	-	C:integral component of membrane
AAEL005506	XM_001650971	LOC5566655	uncharacterized LOC5566655	-	-3.35	-3.16	2.20093	-3.15598	1.23622	-	-	-	unknown
AAEL005518	XM_001651008	LOC5579827	uncharacterized LOC5579827	-	2.79	-	-	-	-	-3.32647	1.19102	-2.19482	unknown
AAEL005675	XM_001651179	LOC5566831	uncharacterized gene	-	5.51	-	2.17525	-2.21647	-1.79138	-	-	-	P:proteolysis; F:serine-type endopeptidase activity
AAEL005748	XM_001651363	LOC5566999	elastase-1	-	18.43	-	-1.08338	2.06332	2.53777	-	-	-	F:chitin binding; P:chitin metabolic process; P:proteolysis; F:serine-type endopeptidase activity; C:extracellular region
AAEL005769	XM_001651381	LOC5567033	glucose dehydrogenase [FAD, quinone	-	3.13	-	-	-	-	4.66623	9.21593	-1.90666	F:oxidoreductase activity, acting on CH-OH group of donors; F:flavin adenine dinucleotide binding; P:oxidation-reduction process
AAEL005823	XM_001651432	LOC5567087	uncharacterized gene	-	6.74	-	-2.06181	1.93078	2.01253	-	-	-	P:proteolysis; F:serine-type endopeptidase activity
AAEL005839	XM_001651436	LOC5567097	uridine phosphorylase 1, transcript variant X1	-	2.17	-	-	-	-	2.23836	1.39781	-3.55451	C:cytoplasm; P:nucleotide catabolic process; P:nucleoside metabolic process; F:uridine phosphorylase activity
AAEL006109	XM_001657379	LOC5567429	uncharacterized LOC5567429	-23.4	6.1	-	-4.81082	-3.74988	3.46327	-	-	-	F:odorant binding
AAEL006204	XM_001657529	LOC5567602	uncharacterized gene	-	-	-2.11	-	-	-	11.3638	1.18428	-3.40552	unknown
AAEL006393	XM_001657710	LOC5567943	uncharacterized gene	-35.93	-	-	-6.16955	-1.89846	-3.50776	-	-	-	F:odorant binding
AAEL006586	XM_001652028	LOC5568137	serine protease easter	-	5.89	-	1.2823	2.28626	2.26809	-	-	-	P:proteolysis; F:serine-type endopeptidase activity
AAEL006624	XM_001652058	LOC5568172	uncharacterized LOC5568172	-	3.53	-	-	-	-	4.07809	-1.2116	-2.02943	unknown
AAEL006824	XM_001658018	LOC5568416	cytochrome P450 4g15	-	4.57	-	-	-	-	-2.24993	2.4823	1.94061	F:iron ion binding; F:oxidoreductase activity, acting on paired donors, with incorporation or reduction of molecular oxygen; C:integral component of membrane; P:oxidation-reduction process; F:monooxygenase activity; F:heme binding
AAEL006842	XM_001652215	LOC5568433	uncharacterized gene	-	2.96	-	-15.0963	-8.80859	-1.2575	-	-	-	F:cation channel activity; P:calcium ion transport; P:cation transmembrane transport; C:integral component of membrane; P:regulation of ion transmembrane transport; F:voltage-gated ion channel activity; P:membrane depolarization during action potential; C:plasma membrane
AAEL006902	XM_001658025	LOC5568487	collagenase	4.05	-	-	3.23914	4.16663	-15.7544	-	-	-	P:proteolysis; F:serine-type endopeptidase activity
AAEL007040	XM_001658044	LOC5568687	protein lozenge, transcript variant X3	-	-	-12.57	-3.12212	-1.12818	-4.19808	-	-	-	C:nucleus; F:DNA binding; F:ATP binding; F:transcription factor activity, sequence-specific DNA binding; P:regulation of transcription, DNA-templated
AAEL007096	XM_001658061	LOC5568731	major royal jelly protein 3	-21.97	-	-	6.7513	3.75468	-1.8125	-	-	-	unknown
AAEL007126	XM_001658094	LOC5568779	facilitated trehalose transporter Tret1-2 homolog, transcript variant X2	-	2.08	-	-	-	-	2.21227	-2.23881	1.93162	P:transmembrane transport; F:transmembrane transporter activity; C:integral component of membrane
AAEL007128	XM_001658097	LOC5568782	facilitated trehalose transporter Tret1	-	2.72	-	-	-	-	8.60861	-1.61457	6.11918	P:transmembrane transport; F:transmembrane transporter activity; C:integral component of membrane
AAEL007131	XM_001658096	LOC5568781	facilitated trehalose transporter Tret1	-	3.28	-	-	-	-	-1.29899	-4.96351	2.20504	P:transmembrane transport; F:transmembrane transporter activity; C:integral component of membrane
AAEL007208	XM_001658168	LOC5568893	protein anachronism	-	4.58	-	-	-	-	3.79519	-1.22601	-4.19914	unknown
AAEL007268	XM_001652584	LOC5568968	protein kibra, transcript variant X2	-	2.33	-	-	-	-	4.06006	2.48516	-4.34407	F:protein binding
AAEL007371	XM_001652655	LOC5569107	uncharacterized LOC5569107	-	6.66	-	-	-	-	-7.06931	8.30799	6.02756	unknown
AAEL007432	XM_001658309	LOC5569168	brachyurin	4.65	-	-	2.15898	5.93978	2.02732	-3.01146	1.94888	2.66378	P:proteolysis; F:serine-type endopeptidase activity
AAEL007474	XM_001658332	LOC5569209	uncharacterized gene	-	-	-2.15	-	-	-	6.9289	5.76551	1.6687	P:regulation of DNA replication
AAEL007567	XM_001658395	LOC5569368	uncharacterized gene	-	-	2.79	3485.05	-1.46096	-2.42428	-	-	-	unknown
AAEL007601	XM_001658441	LOC5569396	trypsin 5G1-like	18.98	-	-	-	-	-	-2.18462	-4.13412	2.84095	P:proteolysis; F:serine-type endopeptidase activity
AAEL007872	XM_001652924	LOC5569748	uncharacterized LOC5569748	-	-	3.46	-	-	-	-1.2596	-2.70807	4.50085	unknown
AAEL007905	XM_001652928	LOC5569751	uncharacterized gene	-	2.73	-	2.2001	-4.01163	-1.53575	-	-	-	unknown
AAEL007995	XM_001658737	LOC5569888	uncharacterized gene	-	-3.52	-	-2.59613	-2.32716	-2.90507	-	-	-	C:nucleus; F:DNA binding; F:metal ion binding
AAEL008093	XM_001653043	LOC5570113	uncharacterized gene	2.41	-	-	1.02532	3.51398	-6.73747	-	-	-	P:proteolysis; F:serine-type endopeptidase activity
AAEL008106	XM_001653066	LOC5570135	keratin, type I cytoskeletal 9	-	3.63	-	-1.59853	2.1047	3.20275	-	-	-	unknown
AAEL008160	XM_001658958	LOC5570229	fatty acid synthase	-	4.02	-	-	-	-	-2.70014	3.11881	7.30476	F:hydrolase activity, acting on ester bonds; F:oxidoreductase activity; P:oxidation-reduction process; F:phosphopantetheine binding; P:biosynthetic process; F:transferase activity
AAEL008259	XM_001659039	LOC5570373	uncharacterized LOC5570373	-	3.19	-	-	-	-	2.06491	-2.29381	1.51666	unknown
AAEL008430	XM_001659176	LOC5570623	uncharacterized gene	2.06	-	-	2.83211	-2.36656	-2.89976	-	-	-	F:chitin binding; P:chitin metabolic process; C:extracellular region
AAEL008471	XM_001659225	LOC5570682	uncharacterized gene	-	2.82	-	-	-	-	-2.05756	-1.00925	-2.74787	unknown
AAEL008620	XM_001659324	LOC5570847	37 kDa salivary gland allergen Aed a 2-like	-	9.29	2.38	-	-	-	-1.98608	-2.65982	-9.22608	F:odorant binding
AAEL008701	XM_001659393	LOC5570982	inositol oxygenase	-	4	2.2	-	-	-	-3.50301	-1.86296	3.7346	F:inositol oxygenase activity; C:cytoplasm; F:iron ion binding; P:inositol catabolic process; P:oxidation-reduction process
AAEL008726	XM_001653371	LOC5570993	uncharacterized LOC5570993, transcript variant X2	-	-	4.31	-	-	-	-2.58192	10.7184	-4.11762	F:structural constituent of cuticle
AAEL008861	XM_001653425	LOC5571163	deoxyribonuclease I, putative	-	2.74	-	-	-	-	-2.71098	-4.58335	-	F:nucleic acid binding; F:metal ion binding; F:hydrolase activity
AAEL008936	XM_001659559	LOC5571242	hornerin	-	9.88	-	-	-	-	2.0764	7.97358	2.63076	unknown
AAEL008940	XM_001653583	LOC5571316	chaoptin	-	2.59	-	-1.56483	-2.36633	-2.07861	-	-	-	F:protein binding; C:integral component of membrane
AAEL009171	XM_001659741	LOC5571582	protein CREBRF homolog, transcript variant X3	-	2.21	-	-	-	-	2.86588	-1.01027	-2.07467	F:transcription factor activity, sequence-specific DNA binding; P:regulation of transcription, DNA-templated; F:sequence-specific DNA binding
AAEL009175	XM_001659750	LOC5571592	protein slit	-	2	-	-	-	-	11.0383	-1.06929	-3.6573	F:protein binding; F:calcium ion binding; C:extracellular region
AAEL009354	XM_001659924	LOC5571866	uncharacterized gene	-	-	-2.15	-	-	-	2.56896	1.07235	-2.51779	unknown
AAEL009404	XM_001659963	LOC5571916	putative helicase MOV-10	-	3.78	-	-	-	-	2.01011	1.06415	-2.29466	unknown
AAEL009435	XM_001660003	LOC5571953	uncharacterized gene	-	-	13.51	-589.433	18.3971	272.114	-	-	-	C:nucleus; C:cytoplasm
AAEL009497	XM_001660112	LOC5572080	probable phosphomannomutase	-	-676.56	-	93.6864	29.1608	2.45631	8.57853	-	-344.91	C:cytoplasm; F:phosphomannomutase activity; P:GDP-mannose biosynthetic process
AAEL009523	XM_001660136	LOC5572109	uncharacterized gene	10.23	-	-	1.00291	-2.64399	-4.19982	-	-	-	unknown
AAEL009630	XM_001660239	LOC5572215	high affinity cGMP-specific 3',5'-cyclic phosphodiesterase 9A, transcript variant X1	-	2.18	-	-	-	-	23.066	1.6063	-2.19816	F:metal ion binding; P:signal transduction; F:3',5'-cyclic-nucleotide phosphodiesterase activity
AAEL009873	XM_001660428	LOC5572550	uncharacterized gene	-	2.18	-	1.18037	-3.81271	-2.74868	-	-	-	C:viral nucleocapsid
AAEL009955	XM_001660452	LOC5572681	apolipophorins	-	6.72	-	-	-	-	-3.68167	-2.28595	-1.15822	P:lipid transport; F:lipid transporter activity; F:lipid binding; F:heme binding
AAEL010028	XM_001660531	LOC5572760	sarcosine dehydrogenase, mitochondrial	-	5.13	-	-	-	-	-10.4232	-4.65294	-4.30589	F:oxidoreductase activity; P:oxidation-reduction process
AAEL010064	XM_001660557	LOC5572844	uncharacterized LOC5572844, transcript variant X3	-	-	-3.52	-2.21556	-1.66842	-2.40353	-	-	-	F:chitin binding; P:chitin metabolic process; C:extracellular region
AAEL010086	XM_001660570	LOC5572861	DNA replication licensing factor MCM4	-2.2	-2.15	-2.4	-	-	-	-3.13831	3.27053	-1.19827	C:nucleus; F:DNA binding; F:ATP binding; P:DNA replication initiation; F:DNA helicase activity; P:DNA duplex unwinding; C:MCM complex
AAEL010102	XM_001654200	LOC5572896	tetraspanin-9, transcript variant X10	-	-	2.27	-	-	-	2.29048	-2.7133	4.98458	C:integral component of membrane
AAEL010127	XM_001660599	LOC5572913	pupal cuticle protein Edg-78E	-	-	-4.42	1.76427	-2.45857	-5.78559	-	-	-	F:structural constituent of cuticle
AAEL010196	XM_001660623	LOC5573025	trypsin 5G1-like	-	4.85	-	1.74238	4.32742	5.26248	-	-	-	C:extracellular space; P:proteolysis; F:serine-type endopeptidase activity; P:digestion
AAEL010253	XM_001654335	LOC5573062	origin recognition complex subunit 6	-	-2.53	-2.05	-	-	-	-1.55229	3.50597	-9.22608	F:DNA binding; P:DNA replication; C:nuclear origin of replication recognition complex
AAEL010337	XM_001654414	LOC5573254	alpha-tocopherol transfer protein-like, transcript variant X2	-	2	-	-	-	-	-2.19911	-1.18181	-2.36455	P:transport; C:intracellular; F:transporter activity
AAEL010429	XM_001660777	LOC5573346	protein G12	-	13.51	25.07	2.25309	8.884	3.04562	-3.26043	1.0237	2.08205	unknown
AAEL010431	XM_001660775	LOC5573348	uncharacterized gene	-	26.64	19.45	-	-	-	-2.66611	-421.038	1.67735	unknown
AAEL010462	XM_001660800	LOC5573369	vesicular acetylcholine transporter	-	-	2.48	-2.5867	-1.69258	-2.07818	-	-	-	P:drug transmembrane transport; C:integral component of membrane; F:drug transmembrane transporter activity
AAEL010471	XM_001660801	LOC5573378	choline O-acetyltransferase	-	-	3.49	-2.98513	-2.154	-2.86114	-	-	-	F:transferase activity, transferring acyl groups
AAEL010629	XM_001660911	LOC5573634	uncharacterized gene	-12.09	-	-	2.05055	-2.66302	-2.06429	-	-	-	unknown
AAEL010634	XM_001660925	LOC5573649	uncharacterized LOC5573649	-	8.19	2.31	-	-	-	-4.05587	-2.73088	-1.09114	unknown
AAEL010782	XM_001654839	LOC5573858	zinc carboxypeptidase A 1	2.11	-	-	2.12969	1.37532	-2.35842	-	-	-	F:zinc ion binding; F:metallocarboxypeptidase activity; P:proteolysis
AAEL010920	XM_001661136	LOC5574120	protein G12	-	-	4.04	3.27855	369.903	16.0403	-	-	-	unknown
AAEL010921	XM_001661139	LOC5574119	organic anion transporter	-	2.79	-	-	-	-	4.90092	-2.20388	1.10147	P:ion transport; F:protein binding; C:integral component of membrane; C:plasma membrane; F:transporter activity
AAEL011130	XM_001655054	LOC5574396	sorbitol dehydrogenase	-	4.01	-	-1.37564	3.12523	3.12058	-	-	-	F:zinc ion binding; F:oxidoreductase activity; C:integral component of membrane; P:oxidation-reduction process
AAEL011166	XM_001661411	LOC5574447	cadherin	-	-	-2.15	-	-	-	9.82833	3.96076	-4.75595	F:calcium ion binding; C:membrane; P:homophilic cell adhesion via plasma membrane adhesion molecules
AAEL011542	XM_001655362	LOC5574944	metalloproteinase, putative	6.06	-	-	-5.23611	5.03007	-596.71	-	-	-	F:zinc ion binding; P:proteolysis; F:metalloendopeptidase activity
AAEL011574	XM_001661693	LOC5575018	uncharacterized gene	-	3.17	-	-3.21932	-2.07436	-1.72018	-	-	-	unknown
AAEL012418	XM_001655980	LOC5576264	plancitoxin-1	-	-2.56	-2.09	-	-	-	3.17336	1.63046	2.40322	F:deoxyribonuclease II activity; P:DNA metabolic process
AAEL012505	XM_001656070	LOC5576417	uncharacterized LOC5576417, transcript variant X1	-	2.31	-	-	-	-	3.84586	1.19813	-3.626	F:ATP binding; P:protein targeting; F:protein binding; C:membrane; P:protein import; C:intracellular
AAEL012506	XM_001656071	LOC5576418	uncharacterized gene	-	2.88	-	-4.86449	-2.7244	-2.07933	10.0783	2.1339	-3.64823	unknown
AAEL012722	XM_001662786	LOC5576698	uncharacterized LOC5576698	-	7.86	-	-2.33645	-1.14385	-2.66618	-	-	-	F:protein binding; C:integral component of membrane
AAEL012823	XM_001662899	LOC5576843	polypeptide N-acetylgalactosaminyltransferase 1	-2.71	-	-	-	-	-	27.467	2.23202	-10.5038	F:transferase activity, transferring glycosyl groups; C:integral component of membrane; P:protein glycosylation; C:Golgi membrane; F:carbohydrate binding
AAEL012855	XM_001662957	LOC5576905	uncharacterized LOC5576905	-	7.56	2.06	-	-	-	-5.67443	-19.2013	-4.30589	C:integral component of membrane
AAEL012909	XM_001662990	LOC5576945	uncharacterized gene	-	2.34	-	-2.87697	-1.27684	-2.88472	-	-	-	F:calcium ion binding
AAEL012910	XM_001662992	LOC5576947	uncharacterized gene	-	2.42	-	-2.97337	-1.59472	-2.78857	-	-	-	F:calcium ion binding
AAEL012995	XM_001663134	LOC5577091	uncharacterized gene	-	-2.16	-	-	-	-	-2.01267	5.62568	2.04465	F:protein binding
AAEL013007	XM_001663151	LOC5577113	cytochrome c oxidase subunit 5B, mitochondrial	-	-	2.26	2.43409	-1.7516	-2.07284	-	-	-	F:cytochrome-c oxidase activity; P:hydrogen ion transmembrane transport; C:mitochondrial envelope
AAEL013021	XM_001663160	LOC5577125	uncharacterized gene	-	2.71	-	2.30119	-3.3247	1.11499	-	-	-	F:RNA binding; F:structural constituent of ribosome; C:small ribosomal subunit; P:translation
AAEL013024	XM_001663156	LOC5577117	uncharacterized LOC5577117	-	-	-3.61	2.92083	3.16667	1.79733	-	-	-	unknown
AAEL013053	XM_001663210	LOC5577166	uncharacterized gene	-	-2.36	-	2.13234	1.24786	-2.10906	-	-	-	unknown
AAEL013574	XM_001663711	LOC5578236	apolipoprotein D, transcript variant X1	-	4.11	-	-	-	-	-2.4838	-2.01656	-1.51652	F:lipid binding; P:transport; F:transporter activity
AAEL013703	XM_001663850	LOC5578505	trypsin-1	2.34	-	-	-1.66901	2.85986	-3.33349	-	-	-	P:proteolysis; C:integral component of membrane; F:serine-type endopeptidase activity
AAEL013706	XM_001663846	LOC5578508	uncharacterized gene	-	6.28	-	1.88576	14.8781	3.58366	-	-	-	C:extracellular space; P:proteolysis; F:serine-type endopeptidase activity; P:digestion
AAEL013715	XM_001663848	LOC5578507	trypsin 5G1-like	5.66	7.05	-	3.31979	7.28134	8.50877	-2.00021	-2.38573	1.41477	P:proteolysis; F:serine-type endopeptidase activity
AAEL013834	XM_001663973	LOC5578720	probable multidrug resistance-associated protein lethal(2)03659	-	3.96	-	-2.12149	2.03577	1.19812	-	-	-	F:ATP binding; F:ATPase activity, coupled to transmembrane movement of substances; P:transmembrane transport; C:integral component of membrane
AAEL013835	XM_001663976	LOC5578724	uncharacterized gene	6.21	-	-	-	-	-	-1.47142	-3.13422	5.99079	unknown
AAEL014007	XM_001664176	LOC5579132	uncharacterized gene	-	20.98	-	-2.18676	1.73009	-13.1325	-	-	-	P:proteolysis; F:serine-type endopeptidase activity
AAEL014350	XM_001648493	LOC5564198	uncharacterized gene	-	4.35	-	-2.75669	1.14462	6.58567	-	-	-	P:proteolysis; F:serine-type endopeptidase activity
AAEL014361	XM_001648502	LOC5564209	fatty-acid amide hydrolase 2	-	3.51	-	-	-	-	-2.07223	-2.13595	1.32557	F:carbon-nitrogen ligase activity, with glutamine as amido-N-donor
AAEL014364	XM_001648566	LOC5564269	uncharacterized gene	-	-	20.25	279.091	-104.81	-656.279	-	-	-	unknown
AAEL014510	XM_001648860	LOC5564563	protein sprouty, transcript variant X1	-	2.03	-	-	-	-	2.70389	-1.30199	-2.20244	P:multicellular organism development; C:membrane; P:regulation of signal transduction
AAEL014516	XM_001648865	LOC5564567	seminal metalloprotease 1	-	2.02	2.41	-2.53508	2.24921	-82.0308	-	-	-	F:zinc ion binding; P:proteolysis; F:metalloendopeptidase activity
AAEL014556	XM_001648967	LOC5564672	2-oxo-4-hydroxy-4-carboxy-5-ureidoimidazoline decarboxylase	-	4.54	-	564.923	14.4259	4.04735	-	-	-	P:allantoin biosynthetic process
AAEL014600	XM_001649038	LOC5564745	4-hydroxyphenylpyruvate dioxygenase	-	2.76	-	-	-	-	-2.75346	-1.40493	3.2073	P:aromatic amino acid family metabolic process; F:4-hydroxyphenylpyruvate dioxygenase activity; F:metal ion binding; P:oxidation-reduction process
AAEL014711	XM_001649367	LOC5565076	sin3b	-	-	-2.13	-	-	-	3.61867	1.2097	-2.56742	P:regulation of transcription, DNA-templated
AAEL015052	XM_001650353	LOC5566038	steroid receptor RNA activator 1	-358.45	-	212.47	425.87	-1.41611	-4.21781	-	-	-	unknown
AAEL015110	XM_001650580	LOC5566251	venom dipeptidyl peptidase 4, transcript variant X1	-	3.2	-	-2.32765	1.49099	-2.30544	-	-	-	P:proteolysis; F:serine-type peptidase activity
AAEL015342	XM_001657344	LOC5567379	alpha-tropomyosin 5b, putative	-3.27	-	-	-3.73727	2.01171	-1.22953	-	-	-	F:protein binding; P:activation of NF-kappaB-inducing kinase activity; P:positive regulation of JNK cascade
AAEL015386	XM_001647715	LOC5579468	dipeptidyl-peptidase	2.62	-	-	2.16301	4.07333	-1.41235	-	-	-	P:proteolysis; F:serine-type peptidase activity
AAEL015432	XM_001647692	LOC5579443	trypsin, putative	-	7.82	-	-2.65767	2.07175	2.6762	-	-	-	P:proteolysis; F:serine-type endopeptidase activity
AAEL015445	XM_001647680	LOC5579429	cysteine dioxygenase	-	2.81	-	-	-	-	1.12014	-2.20182	-6.20852	F:oxidoreductase activity, acting on single donors with incorporation of molecular oxygen, incorporation of two atoms of oxygen; F:iron ion binding; P:oxidation-reduction process
AAEL015522	XM_001647627	LOC5579372	uncharacterized gene	-	-	-2.59	-	-	-	5.54443	2.29176	-1.95257	unknown
AAEL015527	XM_001647622	LOC5579366	polyserase-2	-	5.43	-	-	-	-	-9.97695	1.02473	2.51555	P:proteolysis; F:serine-type endopeptidase activity
AAEL015628	XM_001647539	LOC5579281	glycine dehydrogenase	-	10.07	-	1.45326	-10.8861	-2.65066	-	-	-	F:lyase activity; F:glycine dehydrogenase (decarboxylating) activity; P:oxidation-reduction process; P:glycine catabolic process
AAEL017027	XM_011494623	LOC23687447	uncharacterized gene	-	7.63	-	-1.0555	-2.3319	-4.81925	-	-	-	unknown
AAEL017053	XM_011494987	LOC23687473	uncharacterized gene	-2.25	-	-	-2.98028	2.91457	-1.10307	-	-	-	unknown
AAEL017100	XM_011495393	LOC23687520	uncharacterized gene	-	-2.46	-	1.28477	-2.1104	-2.20418	-	-	-	unknown
AAEL017122	XM_011494715	LOC23687542	uncharacterized gene	-	2.03	-	1.0025	-3.30257	-2.23156	-	-	-	unknown
AAEL017144	XM_011494845	LOC23687564	glycine-rich protein 5	-	12.03	-	-	-	-	-2.70492	2.95672	2.27667	unknown
AAEL017329	XM_011494980	LOC23687749	B-box type zinc finger protein ncl-1, transcript variant X1	-2.52	-2.14	-2.44	-	-	-	10.1319	2.32563	-2.51379	F:zinc ion binding; F:protein binding; C:intracellular
AAEL017356	XM_011494661	LOC23687776	uncharacterized gene	-	-4.99	-	1.50084	-2.88365	4.95319	-	-	-	unknown
AAEL017358	XM_011495131	LOC23687778	uncharacterized LOC23687778	-	-	-2.97	1.88812	3.60666	2.49811	-	-	-	unknown
AAEL017380	XM_011494848	LOC23687800	glycine-rich protein 23	-	6.04	-	-1.304	5.37193	5.75244	13.9888	68.9671	12.6026	unknown
AAEL017422	XM_011495030	LOC23687842	uncharacterized gene	-	-	-14.37	3.07747	3.69745	2.05255	-	-	-	unknown
AAEL017517	XM_011494927	LOC23687937	uncharacterized gene	-	4.71	2.19	4.75959	-2.6072	-1.20396	-	-	-	unknown
AAEL017571	XM_011495256	LOC23687991	uncharacterized gene	-	-	2.45	-	-	-	-2.68621	-1.03545	4.29985	unknown
AAEL801115	XM_001648117	LOC5563855	uncharacterized gene	-	-	-	-	-	-	-	-	-	unknown
ALL3_AEDAE	XM_001660641	LOC5580040	30 kDa salivary gland allergen Aed a 3	-	4.42	2.86	-3.23298	2.06779	1.22356	-1.90971	-239.956	2.5738	F:protein binding; C:extracellular region
RL23_AEDAE_a	XM_001650182	LOC5565866	60S ribosomal protein L23 (L17A)(AeRpL17A)	-	4.93	-	-	-	-	-2.74926	1.14711	2.25226	F:structural constituent of ribosome; P:cytoplasmic translation; F:myosin binding; P:neurogenesis; C:cytosolic large ribosomal subunit; F:large ribosomal subunit rRNA binding
TRY3_AEDAE	XM_001652893	LOC5569681	trypsin 3A1, transcript variant X1	4.93	-	-	-1.1619	2.33474	-39.5867	-	-	-	C:extracellular space; P:proteolysis; F:serine-type endopeptidase activity; P:digestion
Genes with the same direction of change between ZIKV and DENV infections are highlighted yellow.
F = molecular function, P = biological process, C = cellular component
* Data from this study
** Re-analyzed data from Bonizzoni M, Dunn W, Campbell C, Olson K, Marinotti O, James A. 2012. Complex modulation of the Aedes aegypti transcriptome in response to dengue virus infection. PLoS One 7:e50512
