# Supplementary material for: Global Transcriptome Analysis of Aedes aegypti Mosquitoes in Response to Zika Virus Infection
Source: mSphere. 2017 Nov 22;2(6):e00456-17. doi: 10.1128/mSphere.00456-17 (PMC5700376; doi:10.1128/mSphere.00456-17)
Supplement: TABLE S5 [file sph006172406st6.xlsx]

## Sheet: BIOLOGICAL_PROCESS
GO ID	GO Name	GO Category	FDR	P-Value	Nr Test
GO:0008152	metabolic process	BIOLOGICAL_PROCESS	3.14501e-84	2.57577e-87	523
GO:0071704	organic substance metabolic process	BIOLOGICAL_PROCESS	2.16878e-62	3.55246e-65	418
GO:0044238	primary metabolic process	BIOLOGICAL_PROCESS	4.40607e-56	1.08257e-58	384
GO:0043170	macromolecule metabolic process	BIOLOGICAL_PROCESS	6.32375e-45	2.07166e-47	321
GO:0044699	single-organism process	BIOLOGICAL_PROCESS	7.90181e-37	3.23579e-39	272
GO:0009987	cellular process	BIOLOGICAL_PROCESS	2.01914e-36	9.92208e-39	269
GO:0019538	protein metabolic process	BIOLOGICAL_PROCESS	2.43918e-32	1.39838e-34	243
GO:0044237	cellular metabolic process	BIOLOGICAL_PROCESS	6.58454e-28	4.3142e-30	214
GO:0006508	proteolysis	BIOLOGICAL_PROCESS	7.18451e-23	5.29571e-25	180
GO:0044710	single-organism metabolic process	BIOLOGICAL_PROCESS	9.59565e-22	7.85885e-24	172
GO:0006807	nitrogen compound metabolic process	BIOLOGICAL_PROCESS	3.47155e-18	3.12752e-20	147
GO:0044260	cellular macromolecule metabolic process	BIOLOGICAL_PROCESS	7.49997e-15	7.37098e-17	123
GO:0044763	single-organism cellular process	BIOLOGICAL_PROCESS	2.48127e-14	2.64181e-16	119
GO:0009058	biosynthetic process	BIOLOGICAL_PROCESS	1.12835e-13	1.29376e-15	114
GO:0065007	biological regulation	BIOLOGICAL_PROCESS	5.1181e-13	6.2876e-15	109
GO:1901576	organic substance biosynthetic process	BIOLOGICAL_PROCESS	2.3143e-12	3.03266e-14	104
GO:0050789	regulation of biological process	BIOLOGICAL_PROCESS	3.64927e-12	5.67864e-14	102
GO:0055114	oxidation-reduction process	BIOLOGICAL_PROCESS	3.64927e-12	5.67864e-14	102
GO:0044249	cellular biosynthetic process	BIOLOGICAL_PROCESS	3.64927e-12	5.67864e-14	102
GO:0050794	regulation of cellular process	BIOLOGICAL_PROCESS	8.86314e-12	1.45178e-13	99
GO:0034641	cellular nitrogen compound metabolic process	BIOLOGICAL_PROCESS	1.15352e-11	1.98394e-13	98
GO:0051234	establishment of localization	BIOLOGICAL_PROCESS	9.29639e-11	1.75116e-12	91
GO:0051179	localization	BIOLOGICAL_PROCESS	9.29639e-11	1.75116e-12	91
GO:0006810	transport	BIOLOGICAL_PROCESS	1.2146e-10	2.38742e-12	90
GO:1901360	organic cyclic compound metabolic process	BIOLOGICAL_PROCESS	4.01653e-10	8.22386e-12	86
GO:0046483	heterocycle metabolic process	BIOLOGICAL_PROCESS	1.32418e-09	2.81972e-11	82
GO:0006725	cellular aromatic compound metabolic process	BIOLOGICAL_PROCESS	1.67199e-09	3.83421e-11	81
GO:1901564	organonitrogen compound metabolic process	BIOLOGICAL_PROCESS	1.67199e-09	3.83421e-11	81
GO:0050896	response to stimulus	BIOLOGICAL_PROCESS	5.50333e-09	1.3071e-10	77
GO:0044267	cellular protein metabolic process	BIOLOGICAL_PROCESS	9.4893e-09	2.40924e-10	75
GO:0006139	nucleobase-containing compound metabolic process	BIOLOGICAL_PROCESS	9.4893e-09	2.40924e-10	75
GO:0034645	cellular macromolecule biosynthetic process	BIOLOGICAL_PROCESS	7.51121e-08	2.03006e-09	68
GO:0009059	macromolecule biosynthetic process	BIOLOGICAL_PROCESS	7.51121e-08	2.03006e-09	68
GO:0044281	small molecule metabolic process	BIOLOGICAL_PROCESS	1.33694e-07	3.72284e-09	66
GO:0044271	cellular nitrogen compound biosynthetic process	BIOLOGICAL_PROCESS	4.3531e-07	1.24782e-08	62
GO:0090304	nucleic acid metabolic process	BIOLOGICAL_PROCESS	5.72245e-07	1.68721e-08	61
GO:0019222	regulation of metabolic process	BIOLOGICAL_PROCESS	1.76072e-06	5.62393e-08	57
GO:0010467	gene expression	BIOLOGICAL_PROCESS	1.76072e-06	5.62393e-08	57
GO:0060255	regulation of macromolecule metabolic process	BIOLOGICAL_PROCESS	1.76072e-06	5.62393e-08	57
GO:0031323	regulation of cellular metabolic process	BIOLOGICAL_PROCESS	2.26147e-06	7.5938e-08	56
GO:0080090	regulation of primary metabolic process	BIOLOGICAL_PROCESS	2.26147e-06	7.5938e-08	56
GO:0055085	transmembrane transport	BIOLOGICAL_PROCESS	2.98006e-06	1.02508e-07	55
GO:0006793	phosphorus metabolic process	BIOLOGICAL_PROCESS	3.83886e-06	1.38337e-07	54
GO:0051716	cellular response to stimulus	BIOLOGICAL_PROCESS	3.83886e-06	1.38337e-07	54
GO:0006796	phosphate-containing compound metabolic process	BIOLOGICAL_PROCESS	6.83044e-06	2.51736e-07	52
GO:1901362	organic cyclic compound biosynthetic process	BIOLOGICAL_PROCESS	1.63692e-05	6.16692e-07	49
GO:0018130	heterocycle biosynthetic process	BIOLOGICAL_PROCESS	2.15853e-05	8.30884e-07	48
GO:1901135	carbohydrate derivative metabolic process	BIOLOGICAL_PROCESS	2.84688e-05	1.11917e-06	47
GO:0006082	organic acid metabolic process	BIOLOGICAL_PROCESS	3.75537e-05	1.50707e-06	46
GO:0019752	carboxylic acid metabolic process	BIOLOGICAL_PROCESS	4.67405e-05	2.02887e-06	45
GO:0019438	aromatic compound biosynthetic process	BIOLOGICAL_PROCESS	4.67405e-05	2.02887e-06	45
GO:0016070	RNA metabolic process	BIOLOGICAL_PROCESS	4.67405e-05	2.02887e-06	45
GO:0043436	oxoacid metabolic process	BIOLOGICAL_PROCESS	4.67405e-05	2.02887e-06	45
GO:0034654	nucleobase-containing compound biosynthetic process	BIOLOGICAL_PROCESS	6.17418e-05	2.7306e-06	44
GO:2000112	regulation of cellular macromolecule biosynthetic process	BIOLOGICAL_PROCESS	7.35412e-05	3.67405e-06	43
GO:0031326	regulation of cellular biosynthetic process	BIOLOGICAL_PROCESS	7.35412e-05	3.67405e-06	43
GO:0051171	regulation of nitrogen compound metabolic process	BIOLOGICAL_PROCESS	7.35412e-05	3.67405e-06	43
GO:0010468	regulation of gene expression	BIOLOGICAL_PROCESS	7.35412e-05	3.67405e-06	43
GO:0023052	signaling	BIOLOGICAL_PROCESS	7.35412e-05	3.67405e-06	43
GO:0009889	regulation of biosynthetic process	BIOLOGICAL_PROCESS	7.35412e-05	3.67405e-06	43
GO:0010556	regulation of macromolecule biosynthetic process	BIOLOGICAL_PROCESS	7.35412e-05	3.67405e-06	43
GO:0043412	macromolecule modification	BIOLOGICAL_PROCESS	9.28364e-05	4.94215e-06	42
GO:0044700	single organism signaling	BIOLOGICAL_PROCESS	9.28364e-05	4.94215e-06	42
GO:0007154	cell communication	BIOLOGICAL_PROCESS	9.28364e-05	4.94215e-06	42
GO:0007165	signal transduction	BIOLOGICAL_PROCESS	9.28364e-05	4.94215e-06	42
GO:0006464	cellular protein modification process	BIOLOGICAL_PROCESS	0.000121119	6.64616e-06	41
GO:0036211	protein modification process	BIOLOGICAL_PROCESS	0.000121119	6.64616e-06	41
GO:0097659	nucleic acid-templated transcription	BIOLOGICAL_PROCESS	0.000203665	1.20097e-05	39
GO:0019219	regulation of nucleobase-containing compound metabolic process	BIOLOGICAL_PROCESS	0.000203665	1.20097e-05	39
GO:0071840	cellular component organization or biogenesis	BIOLOGICAL_PROCESS	0.000203665	1.20097e-05	39
GO:0006351	transcription, DNA-templated	BIOLOGICAL_PROCESS	0.000203665	1.20097e-05	39
GO:0032774	RNA biosynthetic process	BIOLOGICAL_PROCESS	0.000203665	1.20097e-05	39
GO:0051252	regulation of RNA metabolic process	BIOLOGICAL_PROCESS	0.000259265	1.61377e-05	38
GO:2001141	regulation of RNA biosynthetic process	BIOLOGICAL_PROCESS	0.000259265	1.61377e-05	38
GO:1903506	regulation of nucleic acid-templated transcription	BIOLOGICAL_PROCESS	0.000259265	1.61377e-05	38
GO:0006355	regulation of transcription, DNA-templated	BIOLOGICAL_PROCESS	0.000259265	1.61377e-05	38
GO:0009056	catabolic process	BIOLOGICAL_PROCESS	0.000343763	2.16787e-05	37
GO:0016043	cellular component organization	BIOLOGICAL_PROCESS	0.000455757	2.91147e-05	36
GO:1901575	organic substance catabolic process	BIOLOGICAL_PROCESS	0.000604176	3.90908e-05	35
GO:0006950	response to stress	BIOLOGICAL_PROCESS	0.000800845	5.24714e-05	34
GO:0006996	organelle organization	BIOLOGICAL_PROCESS	0.00106142	7.04136e-05	33
GO:0044711	single-organism biosynthetic process	BIOLOGICAL_PROCESS	0.0018417	0.000126702	31
GO:0032501	multicellular organismal process	BIOLOGICAL_PROCESS	0.0018417	0.000126702	31
GO:0006022	aminoglycan metabolic process	BIOLOGICAL_PROCESS	0.0018417	0.000126702	31
GO:0006811	ion transport	BIOLOGICAL_PROCESS	0.00233077	0.000169892	30
GO:1901071	glucosamine-containing compound metabolic process	BIOLOGICAL_PROCESS	0.00233077	0.000169892	30
GO:0016310	phosphorylation	BIOLOGICAL_PROCESS	0.00233077	0.000169892	30
GO:0006040	amino sugar metabolic process	BIOLOGICAL_PROCESS	0.00233077	0.000169892	30
GO:0006030	chitin metabolic process	BIOLOGICAL_PROCESS	0.00233077	0.000169892	30
GO:1902578	single-organism localization	BIOLOGICAL_PROCESS	0.00305581	0.000227747	29
GO:0005975	carbohydrate metabolic process	BIOLOGICAL_PROCESS	0.00305581	0.000227747	29
GO:0044765	single-organism transport	BIOLOGICAL_PROCESS	0.00405083	0.000305222	28
GO:0065008	regulation of biological quality	BIOLOGICAL_PROCESS	0.00536909	0.000408948	27
GO:0044085	cellular component biogenesis	BIOLOGICAL_PROCESS	0.00689526	0.000547781	26
GO:0051276	chromosome organization	BIOLOGICAL_PROCESS	0.00689526	0.000547781	26
GO:0044707	single-multicellular organism process	BIOLOGICAL_PROCESS	0.00689526	0.000547781	26
GO:1901566	organonitrogen compound biosynthetic process	BIOLOGICAL_PROCESS	0.00689526	0.000547781	26
GO:0006629	lipid metabolic process	BIOLOGICAL_PROCESS	0.00886802	0.000733555	25
GO:0044248	cellular catabolic process	BIOLOGICAL_PROCESS	0.00886802	0.000733555	25
GO:0048519	negative regulation of biological process	BIOLOGICAL_PROCESS	0.00886802	0.000733555	25
GO:0048523	negative regulation of cellular process	BIOLOGICAL_PROCESS	0.00886802	0.000733555	25
GO:0032502	developmental process	BIOLOGICAL_PROCESS	0.01153	0.000982077	24
GO:0006520	cellular amino acid metabolic process	BIOLOGICAL_PROCESS	0.01153	0.000982077	24
GO:0044767	single-organism developmental process	BIOLOGICAL_PROCESS	0.01153	0.000982077	24
GO:0043603	cellular amide metabolic process	BIOLOGICAL_PROCESS	0.0148607	0.00131446	23
GO:0048856	anatomical structure development	BIOLOGICAL_PROCESS	0.0148607	0.00131446	23
GO:0071103	DNA conformation change	BIOLOGICAL_PROCESS	0.0148607	0.00131446	23
GO:0022607	cellular component assembly	BIOLOGICAL_PROCESS	0.0148607	0.00131446	23
GO:0006259	DNA metabolic process	BIOLOGICAL_PROCESS	0.0186747	0.00175888	22
GO:0009892	negative regulation of metabolic process	BIOLOGICAL_PROCESS	0.0186747	0.00175888	22
GO:0031324	negative regulation of cellular metabolic process	BIOLOGICAL_PROCESS	0.0186747	0.00175888	22
GO:0043933	macromolecular complex subunit organization	BIOLOGICAL_PROCESS	0.0186747	0.00175888	22
GO:1901565	organonitrogen compound catabolic process	BIOLOGICAL_PROCESS	0.0186747	0.00175888	22
GO:0010605	negative regulation of macromolecule metabolic process	BIOLOGICAL_PROCESS	0.0186747	0.00175888	22
GO:0048518	positive regulation of biological process	BIOLOGICAL_PROCESS	0.0186747	0.00175888	22
GO:0034622	cellular macromolecular complex assembly	BIOLOGICAL_PROCESS	0.0241424	0.00235294	21
GO:0007275	multicellular organism development	BIOLOGICAL_PROCESS	0.0241424	0.00235294	21
GO:0044283	small molecule biosynthetic process	BIOLOGICAL_PROCESS	0.0241424	0.00235294	21
GO:0065003	macromolecular complex assembly	BIOLOGICAL_PROCESS	0.0241424	0.00235294	21
GO:0016053	organic acid biosynthetic process	BIOLOGICAL_PROCESS	0.0309863	0.00314685	20
GO:0006468	protein phosphorylation	BIOLOGICAL_PROCESS	0.0309863	0.00314685	20
GO:0034220	ion transmembrane transport	BIOLOGICAL_PROCESS	0.0309863	0.00314685	20
GO:0046394	carboxylic acid biosynthetic process	BIOLOGICAL_PROCESS	0.0309863	0.00314685	20
GO:0071702	organic substance transport	BIOLOGICAL_PROCESS	0.0309863	0.00314685	20
GO:0048869	cellular developmental process	BIOLOGICAL_PROCESS	0.0407732	0.00420755	19
GO:0006325	chromatin organization	BIOLOGICAL_PROCESS	0.0407732	0.00420755	19

## Sheet: MOLECULAR_FUNCTION
GO ID	GO Name	GO Category	FDR	P-Value	Nr Test
GO:0005488	binding	MOLECULAR_FUNCTION	7.72747e-84	1.24236e-86	520
GO:0003824	catalytic activity	MOLECULAR_FUNCTION	2.48012e-75	7.97467e-78	480
GO:0016787	hydrolase activity	MOLECULAR_FUNCTION	1.08941e-39	5.25439e-42	289
GO:0043167	ion binding	MOLECULAR_FUNCTION	1.14e-30	7.33121e-33	232
GO:0097159	organic cyclic compound binding	MOLECULAR_FUNCTION	8.78236e-27	7.05977e-29	206
GO:1901363	heterocyclic compound binding	MOLECULAR_FUNCTION	1.03619e-26	9.99543e-29	205
GO:0008233	peptidase activity	MOLECULAR_FUNCTION	1.90927e-21	2.14869e-23	169
GO:0070011	peptidase activity, acting on L-amino acid peptides	MOLECULAR_FUNCTION	3.26094e-21	4.19414e-23	167
GO:0005515	protein binding	MOLECULAR_FUNCTION	4.04764e-21	5.85672e-23	166
GO:0043169	cation binding	MOLECULAR_FUNCTION	7.24356e-20	1.16456e-21	157
GO:0046872	metal ion binding	MOLECULAR_FUNCTION	2.46545e-19	4.36012e-21	153
GO:0004175	endopeptidase activity	MOLECULAR_FUNCTION	1.11272e-16	2.14672e-18	134
GO:0008236	serine-type peptidase activity	MOLECULAR_FUNCTION	9.09172e-16	2.04637e-17	127
GO:0017171	serine hydrolase activity	MOLECULAR_FUNCTION	9.09172e-16	2.04637e-17	127
GO:0004252	serine-type endopeptidase activity	MOLECULAR_FUNCTION	7.96543e-15	1.92092e-16	120
GO:0016491	oxidoreductase activity	MOLECULAR_FUNCTION	2.20757e-12	5.67864e-14	102
GO:0003676	nucleic acid binding	MOLECULAR_FUNCTION	7.2589e-12	1.98394e-13	98
GO:0046914	transition metal ion binding	MOLECULAR_FUNCTION	1.74645e-11	5.05405e-13	95
GO:0097367	carbohydrate derivative binding	MOLECULAR_FUNCTION	1.06523e-10	3.25391e-12	89
GO:0036094	small molecule binding	MOLECULAR_FUNCTION	2.55762e-10	8.22386e-12	86
GO:0043168	anion binding	MOLECULAR_FUNCTION	3.31602e-10	1.11956e-11	85
GO:0016740	transferase activity	MOLECULAR_FUNCTION	5.01792e-09	1.77483e-10	76
GO:0000166	nucleotide binding	MOLECULAR_FUNCTION	8.47345e-09	3.2695e-10	74
GO:1901265	nucleoside phosphate binding	MOLECULAR_FUNCTION	8.47345e-09	3.2695e-10	74
GO:0005215	transporter activity	MOLECULAR_FUNCTION	6.84073e-08	2.74949e-09	67
GO:0003677	DNA binding	MOLECULAR_FUNCTION	2.20714e-07	9.226e-09	63
GO:0008270	zinc ion binding	MOLECULAR_FUNCTION	9.59243e-07	4.16392e-08	58
GO:0032553	ribonucleotide binding	MOLECULAR_FUNCTION	1.34953e-06	7.5938e-08	56
GO:0032555	purine ribonucleotide binding	MOLECULAR_FUNCTION	1.34953e-06	7.5938e-08	56
GO:0032550	purine ribonucleoside binding	MOLECULAR_FUNCTION	1.34953e-06	7.5938e-08	56
GO:0032549	ribonucleoside binding	MOLECULAR_FUNCTION	1.34953e-06	7.5938e-08	56
GO:0035639	purine ribonucleoside triphosphate binding	MOLECULAR_FUNCTION	1.34953e-06	7.5938e-08	56
GO:0001882	nucleoside binding	MOLECULAR_FUNCTION	1.34953e-06	7.5938e-08	56
GO:0017076	purine nucleotide binding	MOLECULAR_FUNCTION	1.34953e-06	7.5938e-08	56
GO:0001883	purine nucleoside binding	MOLECULAR_FUNCTION	1.34953e-06	7.5938e-08	56
GO:0005549	odorant binding	MOLECULAR_FUNCTION	4.34944e-06	2.51736e-07	52
GO:0005524	ATP binding	MOLECULAR_FUNCTION	9.83545e-06	6.16692e-07	49
GO:0030554	adenyl nucleotide binding	MOLECULAR_FUNCTION	9.83545e-06	6.16692e-07	49
GO:0032559	adenyl ribonucleotide binding	MOLECULAR_FUNCTION	9.83545e-06	6.16692e-07	49
GO:0022857	transmembrane transporter activity	MOLECULAR_FUNCTION	7.68504e-05	4.94215e-06	42
GO:0016788	hydrolase activity, acting on ester bonds	MOLECULAR_FUNCTION	0.000238992	1.61377e-05	38
GO:0046906	tetrapyrrole binding	MOLECULAR_FUNCTION	0.000238992	1.61377e-05	38
GO:0020037	heme binding	MOLECULAR_FUNCTION	0.000313586	2.16787e-05	37
GO:0022892	substrate-specific transporter activity	MOLECULAR_FUNCTION	0.000411576	2.91147e-05	36
GO:0005506	iron ion binding	MOLECULAR_FUNCTION	0.000540322	3.90908e-05	35
GO:0022891	substrate-specific transmembrane transporter activity	MOLECULAR_FUNCTION	0.00125017	9.44662e-05	32
GO:0016705	oxidoreductase activity, acting on paired donors, with incorporation or reduction of molecular oxygen	MOLECULAR_FUNCTION	0.00125017	9.44662e-05	32
GO:0046983	protein dimerization activity	MOLECULAR_FUNCTION	0.00215659	0.000169892	30
GO:0008061	chitin binding	MOLECULAR_FUNCTION	0.00215659	0.000169892	30
GO:0004497	monooxygenase activity	MOLECULAR_FUNCTION	0.00277761	0.000227747	29
GO:0008237	metallopeptidase activity	MOLECULAR_FUNCTION	0.00277761	0.000227747	29
GO:0015075	ion transmembrane transporter activity	MOLECULAR_FUNCTION	0.00365093	0.000305222	28
GO:0016772	transferase activity, transferring phosphorus-containing groups	MOLECULAR_FUNCTION	0.00471047	0.000408948	27
GO:0046982	protein heterodimerization activity	MOLECULAR_FUNCTION	0.00471047	0.000408948	27
GO:0016301	kinase activity	MOLECULAR_FUNCTION	0.00577491	0.000547781	26
GO:0016462	pyrophosphatase activity	MOLECULAR_FUNCTION	0.00577491	0.000547781	26
GO:0017111	nucleoside-triphosphatase activity	MOLECULAR_FUNCTION	0.00577491	0.000547781	26
GO:0016817	hydrolase activity, acting on acid anhydrides	MOLECULAR_FUNCTION	0.00577491	0.000547781	26
GO:0016818	hydrolase activity, acting on acid anhydrides, in phosphorus-containing anhydrides	MOLECULAR_FUNCTION	0.00577491	0.000547781	26
GO:0016798	hydrolase activity, acting on glycosyl bonds	MOLECULAR_FUNCTION	0.00747985	0.000733555	25
GO:0030246	carbohydrate binding	MOLECULAR_FUNCTION	0.00747985	0.000733555	25
GO:0048037	cofactor binding	MOLECULAR_FUNCTION	0.0129777	0.00131446	23
GO:0005198	structural molecule activity	MOLECULAR_FUNCTION	0.0129777	0.00131446	23
GO:0060089	molecular transducer activity	MOLECULAR_FUNCTION	0.0225159	0.00235294	21
GO:0004872	receptor activity	MOLECULAR_FUNCTION	0.0225159	0.00235294	21
GO:0005509	calcium ion binding	MOLECULAR_FUNCTION	0.0292141	0.00314685	20
GO:0004553	hydrolase activity, hydrolyzing O-glycosyl compounds	MOLECULAR_FUNCTION	0.0292141	0.00314685	20
GO:0016773	phosphotransferase activity, alcohol group as acceptor	MOLECULAR_FUNCTION	0.0384867	0.00420755	19

## Sheet: CELLULAR_COMPONENT
GO ID	GO Name	GO Category	FDR	P-Value	Nr Test
GO:0016020	membrane	CELLULAR_COMPONENT	1.90504e-36	9.92208e-39	269
GO:0044425	membrane part	CELLULAR_COMPONENT	6.50138e-33	6.77227e-35	245
GO:0031224	intrinsic component of membrane	CELLULAR_COMPONENT	1.84502e-32	2.88285e-34	241
GO:0016021	integral component of membrane	CELLULAR_COMPONENT	1.98564e-32	4.13676e-34	240
GO:0005623	cell	CELLULAR_COMPONENT	1.44926e-23	3.77411e-25	181
GO:0044464	cell part	CELLULAR_COMPONENT	3.33302e-23	1.04157e-24	178
GO:0005622	intracellular	CELLULAR_COMPONENT	1.64751e-20	6.00656e-22	159
GO:0044424	intracellular part	CELLULAR_COMPONENT	1.01955e-17	4.24814e-19	139
GO:0043229	intracellular organelle	CELLULAR_COMPONENT	1.41523e-15	7.37098e-17	123
GO:0043226	organelle	CELLULAR_COMPONENT	1.41523e-15	7.37098e-17	123
GO:0043227	membrane-bounded organelle	CELLULAR_COMPONENT	2.82351e-13	1.61764e-14	106
GO:0043231	intracellular membrane-bounded organelle	CELLULAR_COMPONENT	3.54435e-13	2.21522e-14	105
GO:0005576	extracellular region	CELLULAR_COMPONENT	3.52604e-11	2.38742e-12	90
GO:0005634	nucleus	CELLULAR_COMPONENT	1.79259e-09	1.3071e-10	77
GO:0044446	intracellular organelle part	CELLULAR_COMPONENT	2.57584e-07	2.28069e-08	60
GO:0032991	macromolecular complex	CELLULAR_COMPONENT	2.57584e-07	2.28069e-08	60
GO:0044422	organelle part	CELLULAR_COMPONENT	2.57584e-07	2.28069e-08	60
GO:0005737	cytoplasm	CELLULAR_COMPONENT	1.09342e-06	1.02508e-07	55
GO:0043228	non-membrane-bounded organelle	CELLULAR_COMPONENT	1.44679e-05	1.50707e-06	46
GO:0043232	intracellular non-membrane-bounded organelle	CELLULAR_COMPONENT	1.44679e-05	1.50707e-06	46
GO:0044421	extracellular region part	CELLULAR_COMPONENT	6.07649e-05	6.64616e-06	41
GO:0044444	cytoplasmic part	CELLULAR_COMPONENT	0.000104812	1.20097e-05	39
GO:0005694	chromosome	CELLULAR_COMPONENT	0.00101361	0.000126702	31
GO:0044427	chromosomal part	CELLULAR_COMPONENT	0.00101361	0.000126702	31
GO:0000785	chromatin	CELLULAR_COMPONENT	0.00130477	0.000169892	30
GO:0000786	nucleosome	CELLULAR_COMPONENT	0.00156169	0.000227747	29
GO:0032993	protein-DNA complex	CELLULAR_COMPONENT	0.00156169	0.000227747	29
GO:0044815	DNA packaging complex	CELLULAR_COMPONENT	0.00156169	0.000227747	29
GO:0043234	protein complex	CELLULAR_COMPONENT	0.00202078	0.000305222	28
GO:0005615	extracellular space	CELLULAR_COMPONENT	0.00841252	0.00131446	23
GO:0071944	cell periphery	CELLULAR_COMPONENT	0.0260597	0.00420755	19
GO:0005886	plasma membrane	CELLULAR_COMPONENT	0.0327234	0.00562434	18
GO:0044428	nuclear part	CELLULAR_COMPONENT	0.0327234	0.00562434	18
