# Supplementary material for: Global Transcriptome Analysis of Aedes aegypti Mosquitoes in Response to Zika Virus Infection
Source: mSphere. 2017 Nov 22;2(6):e00456-17. doi: 10.1128/mSphere.00456-17 (PMC5700376; doi:10.1128/mSphere.00456-17)
Supplement: TABLE S6 [file sph006172406st7.xlsx]

## Sheet: Sheet1
						miRNA fold Chage			mRNA Fold Change
Vectorbase ID	NCBI ID	Gene description	miRNA	MFE (Kcal/mol)	Day 2	Day 7	Day 14	Day 2	Day 7	Day 14	Gene ontology
AAEL000420	XM_001656411	cathepsin O-like	aae-miR-286a-3p	-26	-3.89	∞	-3.17	-1.10912	4.62038	1.21841	C:extracellular space; C:integral component of membrane; F:cysteine-type endopeptidase activity; P:proteolysis involved in cellular protein catabolic process; C:lysosome
AAEL000420	XM_001656411	cathepsin O-like	aae-miR-286b-3p	-26.2	-1.71	-2.25	-2.17	-1.10912	4.62038	1.21841	C:extracellular space; C:integral component of membrane; F:cysteine-type endopeptidase activity; P:proteolysis involved in cellular protein catabolic process; C:lysosome
AAEL007953	XM_001658708	SPRY domain-containing SOCS box 3	aae-miR-286b-3p	-25.5	-1.71	-2.25	-2.17	-1.1048	1.43208	4.64312	F:protein binding; C:intracellular; P:intracellular signal transduction
AAEL003862	XM_001657228	isoform A	aae-miR-2942-3p	-25	-1.03	2.89	1.04	-3.78418	-5.09945	-1.39293	C:nucleus; F:DNA binding; F:protein heterodimerization activity; C:nucleosome
AAEL008106	XM_001653066	type I cytoskeletal 9	aae-miR-2944a-5p	-26.1	-1.98	-1.31	-3.64	-1.31344	3.63253	-1.01774	-
AAEL012794	XM_001662883	mucin-5AC isoform X2	aae-miR-2944a-5p	-29.4	-1.98	-1.31	-3.64	1.20687	2.02269	-1.43243	C:integral component of membrane
AAEL013574	XM_001663711	apolipo D-like	aae-miR-2944a-5p	-24.9	-1.98	-1.31	-3.64	-1.08115	4.11274	1.64862	F:lipid binding; P:transport; F:transporter activity
AAEL013706	XM_001663846	trypsin 5G1	aae-miR-2944a-5p	-26.7	-1.98	-1.31	-3.64	1.25524	6.28027	1.57731	C:extracellular space; P:proteolysis; F:serine-type endopeptidase activity; P:digestion
AAEL000993	XM_001657666	division abnormally delayed -like	aae-miR-2944b-3p	-25.6	-3.31	1.04	-3.14	-1.05578	2.13965	1.64086	F:heparan sulfate proteoglycan binding; P:Wnt signaling pathway; P:decapentaplegic signaling pathway; C:proteinaceous extracellular matrix; C:plasma membrane; C:anchored component of membrane
AAEL012190	XM_001662251	G- coupled receptor moody	aae-miR-306-3p	-28.1	1.17	3.68	-1.16	-1.2403	-2.55468	1.08792	F:G-protein coupled receptor activity; P:G-protein coupled receptor signaling pathway; C:integral component of membrane
AAEL012190	XM_001662251	G- coupled receptor moody	aae-miR-306-3p	-28.1	1.17	3.68	-1.16	-1.2403	-2.55468	1.08792	F:G-protein coupled receptor activity; P:G-protein coupled receptor signaling pathway; C:integral component of membrane
AAEL000961	XM_001657409	AAEL000961-PA	aae-miR-309a-3p	-27.2	-2.58	-1.92	-3.51	1.18689	2.76188	1.3658	F:zinc ion binding
AAEL002204	XM_001654916	fatty acid synthase-like	aae-miR-309a-3p	-29.7	-2.58	-1.92	-3.51	-1.96005	2.87468	1.23623	F:hydrolase activity, acting on ester bonds; F:oxidoreductase activity; P:oxidation-reduction process; F:phosphopantetheine binding; P:biosynthetic process; F:transferase activity
AAEL002227	XM_001654915	fatty acid synthase-like	aae-miR-309a-3p	-30.6	-2.58	-1.92	-3.51	-1.13944	2.41063	1.0173	F:hydrolase activity, acting on ester bonds; F:oxidoreductase activity; C:integral component of membrane; P:oxidation-reduction process; F:phosphopantetheine binding; P:biosynthetic process; F:transferase activity
AAEL002492	XM_001655317	AAEL002492-PA	aae-miR-309a-3p	-29.6	-2.58	-1.92	-3.51	-1.68736	4.39698	2.0218	F:chitin binding; P:chitin metabolic process; C:extracellular region
AAEL002796	XM_001662427	L-asparaginase-like isoform X2	aae-miR-309a-3p	-24	-2.58	-1.92	-3.51	1.36193	2.30658	1.28189	F:protein binding; P:cellular amino acid metabolic process; F:asparaginase activity
AAEL005336	XM_001650663	D-3-phosphoglycerate dehydrogenase-like	aae-miR-309a-3p	-31.3	-2.58	-1.92	-3.51	2.06472	2.80863	2.14703	F:oxidoreductase activity, acting on the CH-OH group of donors, NAD or NADP as acceptor; F:NAD binding; P:oxidation-reduction process
AAEL007420	XM_001658315	FXa-directed anticoagulant precursor	aae-miR-309a-3p	-27.7	-2.58	-1.92	-3.51	-1.08734	8.48283	6.53699	C:extracellular space
AAEL007592	XM_001658422	epididymal secretory E1-like	aae-miR-309a-3p	-25.4	-2.58	-1.92	-3.51	7.39341	1.45694	2.7173	-
AAEL011144	XM_001661391	pancreatic lipase-related 2-like	aae-miR-309a-3p	-29	-2.58	-1.92	-3.51	-1.15442	4.03468	2.67976	F:protein binding; P:lipid metabolic process; C:extracellular region; F:carboxylic ester hydrolase activity
AAEL011764	XM_001661841	phenoloxidase 2-like	aae-miR-309a-3p	-29.4	-2.58	-1.92	-3.51	-4.10171	3.46127	2.39531	F:oxidoreductase activity; F:metal ion binding; P:oxidation-reduction process
AAEL011850	XM_001661937	cytochrome P450 mitochondrial-like isoform X1	aae-miR-309a-3p	-29	-2.58	-1.92	-3.51	-1.15611	2.12455	1.19079	F:iron ion binding; F:oxidoreductase activity, acting on paired donors, with incorporation or reduction of molecular oxygen; P:oxidation-reduction process; F:monooxygenase activity; F:heme binding
AAEL014019	XM_001664189	probable cytochrome P450 4ac1 isoform X2	aae-miR-309a-3p	-29	-2.58	-1.92	-3.51	-1.13103	3.90081	1.83943	F:iron ion binding; F:oxidoreductase activity, acting on paired donors, with incorporation or reduction of molecular oxygen; P:oxidation-reduction process; F:monooxygenase activity; F:heme binding
AAEL014019	XM_001664189	probable cytochrome P450 4ac1 isoform X2	aae-miR-309a-3p	-29	-2.58	-1.92	-3.51	-1.13103	3.90081	1.83943	F:iron ion binding; F:oxidoreductase activity, acting on paired donors, with incorporation or reduction of molecular oxygen; P:oxidation-reduction process; F:monooxygenase activity; F:heme binding
AAEL014019	XM_001664189	probable cytochrome P450 4ac1 isoform X2	aae-miR-309a-3p	-29	-2.58	-1.92	-3.51	-1.13103	3.90081	1.83943	F:iron ion binding; F:oxidoreductase activity, acting on paired donors, with incorporation or reduction of molecular oxygen; P:oxidation-reduction process; F:monooxygenase activity; F:heme binding
AAEL014019	XM_001664189	probable cytochrome P450 4ac1 isoform X2	aae-miR-309a-3p	-29	-2.58	-1.92	-3.51	-1.13103	3.90081	1.83943	F:iron ion binding; F:oxidoreductase activity, acting on paired donors, with incorporation or reduction of molecular oxygen; P:oxidation-reduction process; F:monooxygenase activity; F:heme binding
AAEL014600	XM_001649038	4-hydroxyphenylpyruvate dioxygenase-like	aae-miR-309a-3p	-29	-2.58	-1.92	-3.51	1.46624	2.75584	2.29531	P:aromatic amino acid family metabolic process; F:4-hydroxyphenylpyruvate dioxygenase activity; F:metal ion binding; P:oxidation-reduction process
AAEL017325	XM_011494617	serine protease easter-like	aae-miR-309a-3p	-25.1	-2.58	-1.92	-3.51	-2.18955	4.2229	1.30369	P:proteolysis; F:serine-type endopeptidase activity
AAEL017523	XM_011495077	AAEL017523-PA, partial	aae-miR-309a-3p	-29	-2.58	-1.92	-3.51	1.37778	2.0746	1.70864	F:protein binding; P:signal transduction; C:integral component of membrane
AAEL008160	XM_001658958	fatty acid synthase-like	aae-miR-309a-5p	-27.8	-2.7	0	0	-1.33686	4.01943	1.24775	F:hydrolase activity, acting on ester bonds; F:oxidoreductase activity; P:oxidation-reduction process; F:phosphopantetheine binding; P:biosynthetic process; F:transferase activity
AAEL003568	XM_001663898	AAEL003568-PA	aae-miR-33-5p	-27.9	-2.81	∞	-1.24	-1.18113	7.32359	1.49723	-
AAEL003894	XM_001664238	gram-negative bacteria binding	aae-miR-33-5p	-26	-2.81	∞	-1.24	-1.12628	2.93944	1.32053	P:carbohydrate metabolic process; F:hydrolase activity, hydrolyzing O-glycosyl compounds
AAEL002555	XM_001655543	sodium-coupled monocarboxylate transporter 1-like isoform X3	aae-miR-375-5p	-31.3	-2.19	-1.03	-2.29	-1.40747	2.12865	1.48913	P:transmembrane transport; C:integral component of membrane; F:transporter activity
AAEL002283	XM_001661192	AAEL002283-PA	aae-miR-92a-5p	-30.7	-1.1	-2.03	-1.02	-1.31289	5.09111	1.23003	-
AAEL006131	XM_001657491	AAEL006131-PA	aae-miR-92a-5p	-27.9	-1.1	-2.03	-1.02	1.07777	2.44447	-1.0517	-
AAEL014137	-	-	aae-miR-980-3p	-28.1	-2.32	-1.37	1.77	1.04723	2.57145	1.48555	-
AAEL002696	XM_001662083	glutamyl aminopeptidase	aae-miR-980-3p	-24.2	-2.32	-1.37	1.77	-2.41658	9.03291	3.47527	F:zinc ion binding; P:proteolysis; C:integral component of membrane; F:metallopeptidase activity
AAEL002990	XM_001662864	AAEL002990-PA	aae-miR-980-3p	-28.5	-2.32	-1.37	1.77	1.03273	3.99545	1.7147	C:integral component of membrane
AAEL004214	XM_001648648	epidermal cell surface receptor isoform X1	aae-miR-980-3p	-27.5	-2.32	-1.37	1.77	1.02931	2.85993	1.39774	F:protein binding; C:integral component of membrane
AAEL005044	XM_001650166	AAEL005044-PA	aae-miR-980-3p	-25.5	-2.32	-1.37	1.77	-1.34762	2.66727	1.2249	-
AAEL006802	XM_001652175	probable cytochrome P450 9f2	aae-miR-980-3p	-27	-2.32	-1.37	1.77	1.05573	3.19824	1.42071	F:iron ion binding; F:oxidoreductase activity, acting on paired donors, with incorporation or reduction of molecular oxygen; C:integral component of membrane; P:oxidation-reduction process; F:monooxygenase activity; F:heme binding
AAEL007686	XM_001658544	transcription factor	aae-miR-980-3p	-27.2	-2.32	-1.37	1.77	1.36166	2.70387	1.84112	C:nucleus; F:transcription factor activity, sequence-specific DNA binding; P:regulation of transcription, DNA-templated; F:sequence-specific DNA binding
AAEL008306	XM_001659076	mitogen-activated kinase kinase kinase 15 isoform X2	aae-miR-980-3p	-32.2	-2.32	-1.37	1.77	1.19209	2.31069	1.35055	F:ATP binding; F:protein binding; F:protein kinase activity; P:protein phosphorylation
AAEL009899	XM_001654052	AAEL009899-PA	aae-miR-980-3p	-27.3	-2.32	-1.37	1.77	-1.21348	2.89333	1.44458	C:integral component of membrane
AAEL010028	XM_001660531	sarcosine mitochondrial	aae-miR-980-3p	-30.6	-2.32	-1.37	1.77	1.07518	5.13023	1.74943	F:oxidoreductase activity; P:oxidation-reduction process
AAEL014619	XM_001649051	probable cytochrome P450 9f2	aae-miR-980-3p	-27	-2.32	-1.37	1.77	-1.13831	2.5734	1.37189	F:iron ion binding; F:oxidoreductase activity, acting on paired donors, with incorporation or reduction of molecular oxygen; C:integral component of membrane; P:oxidation-reduction process; F:monooxygenase activity; F:heme binding
AAEL000125	XM_001657651	AAEL000157-PA	aae-miR-980-5p	-29.1	1.21	6.44	-3.25	37.4799	-6.82683	2.84545	F:nucleic acid binding; C:nucleus; F:zinc ion binding
AAEL008519	XM_001659279	DNA replication factor Cdt1	aae-miR-980-5p	-26.6	1.21	6.44	-3.25	-1.89329	-2.45722	-2.56946	-
AAEL010155	XM_001660612	AAEL010155-PA	aae-miR-980-5p	-24.6	1.21	6.44	-3.25	-1.99763	-2.8869	-2.73238	-
AAEL010156	XM_001660611	AAEL010156-PA	aae-miR-980-5p	-24.6	1.21	6.44	-3.25	-2.49392	-2.31573	-2.85093	-
AAEL000712	XM_001650207	AAEL000712-PA	aae-miR-981-5p	-27.7	-2.32	∞	1.74	1.03291	2.46214	1.61651	F:nucleic acid binding; F:metal ion binding
AAEL001771	XM_001653940	AAEL001771-PA	aae-miR-981-5p	-26.2	-2.32	∞	1.74	1.35273	6.01921	1.73343	F:protein binding
AAEL005147	XM_001650365	DNA-binding D-ETS-4	aae-miR-981-5p	-26	-2.32	∞	1.74	1.04471	2.23515	1.12652	C:nucleus; F:transcription factor activity, sequence-specific DNA binding; P:regulation of transcription, DNA-templated; F:sequence-specific DNA binding
AAEL005431	XM_001650849	melanization protease 1-like	aae-miR-981-5p	-27.9	-2.32	∞	1.74	-3.72387	6.63615	-1.68762	P:proteolysis; F:serine-type endopeptidase activity; P:phosphorylation; F:kinase activity
AAEL006834	XM_001652204	glutamate semialdehyde dehydrogenase	aae-miR-981-5p	-27.3	-2.32	∞	1.74	-1.59594	6.14763	1.62955	F:glutamate 5-kinase activity; C:mitochondrion; F:glutamate-5-semialdehyde dehydrogenase activity; P:proline biosynthetic process; P:oxidation-reduction process; P:phosphorylation
AAEL011408	XM_001661598	C-type lectin 37Da-like	aae-miR-981-5p	-27.6	-2.32	∞	1.74	-1.575	8.8622	1.36214	-
AAEL015019	XM_001650287	insulin-like growth factor-binding complex acid labile subunit	aae-miR-981-5p	-27.3	-2.32	∞	1.74	-1.43187	42.5404	1.30555	F:protein binding
AAEL015534	XM_001647615	PAX-interacting 1-like	aae-miR-981-5p	-24.5	-2.32	∞	1.74	1.19746	3.82643	2.12834	F:structural constituent of cuticle
Note: ∞ indicates miRNA not detected in one group and detected in another group
