# Supplementary material for: Global Transcriptome Analysis of Aedes aegypti Mosquitoes in Response to Zika Virus Infection
Source: mSphere. 2017 Nov 22;2(6):e00456-17. doi: 10.1128/mSphere.00456-17 (PMC5700376; doi:10.1128/mSphere.00456-17)
Supplement: TABLE S7 [file sph006172406st8.xlsx]

## Sheet: LincRNA
	2 day			7 day			14 day			Diff. Exp. Pattern
lincRNA ID	Max group mean	Fold change	p-value	Max group mean	Fold change	p-value	Max group mean	Fold change	p-value	in DENV
lincRNA_8	4.55	-1.03	0.92	3.84	2.46 *	0.00028	2.71	1.5	0.14
lincRNA_9	6.69	1.03	0.86	6.51	2.24	1.66e-05	4.03	1.43	0.12
lincRNA_17	0.27	3.35	0.09	0.39	-3.66	0.02	0.12	-1.53	0.57
lincRNA_35	3.27	-1.66	0.09	4.36	-1.78	0.00514	4.97	-2.32	0.00125
lincRNA_45	2.29	-1.03	0.91	2.34	2.07	0.00872	1.21	1.62	0.17
lincRNA_56	0.16	3.3	0.07	0.09	2.23	0.32	0.3	2.9	0.04
lincRNA_59	1.65	-1.13	0.67	1.29	2.65	0.00251	0.96	1.99	0.04
lincRNA_79 **	5.71	-1.36	0.34	8.82	-1.21	0.47	8.26	-2.62	0.00152	Up-regulated
lincRNA_98	0.19	1.29	0.49	0.28	-3.23	0.00278	0.15	-1.26	0.57
lincRNA_101	1.71	-2.52	0.000946	0.76	1.78	0.07	0.29	1.28	0.57
lincRNA_108	2.3	-2.01	0.01	1.16	1.58	0.14	0.66	1.64	0.14
lincRNA_111	1.49	-1.06	0.88	1.5	2.82	0.02	1.12	-1.69	0.25
lincRNA_115	0.34	1.11	0.77	0.39	1.49	0.18	0.35	2.12	0.03
lincRNA_120	0.87	1.16	0.63	0.65	2.48	0.02	0.23	1.14	0.75
lincRNA_124	1.07	-1.14	0.79	0.78	-1.14	0.81	1.67	-3.89	0.00468
lincRNA_125	1.99	1.62	0.18	4.57	-4.74	7.9e-07	4.2	-2.93	0.00323	Up-regulated
lincRNA_128	1.43	-1.4	0.6	7.46	4.41	3.8e-05	1.7	1.11	0.81
lincRNA_143	0.11	7.04	0.02	0.09	-1.55	0.46	0.16	-1.37	0.46
lincRNA_145	36.18	-1.31	0.39	22.03	2.28	4.6e-06	11.01	2.68	0.03
lincRNA_146	1.32	1.42	0.25	1.12	2.31	0.0066	0.73	1.28	0.48
lincRNA_147	0.26	-1.66	0.45	0.35	4.69	0.05	0.24	1.49	0.55
lincRNA_148	0.29	2.69	0.00775	0.15	-1.64	0.26	0.19	-1.01	0.97
lincRNA_159	0.25	-2.05	0.21	0.16	6.88	0.04	0.03	-1.8	0.58
lincRNA_164	1.45	1.67	0.24	1.04	1.56	0.31	1.66	3.37	0.03	Up-regulated
lincRNA_166	2.15	-4.59	0.0059	0.34	1.76	0.33	2.04	2.49	0.11
lincRNA_180	2.21	-1.29	0.31	1.51	2.28	0.00922	0.78	-1.08	0.81
lincRNA_185	1.57	1.06	0.85	1.45	1.45	0.21	1.27	2.15	0.03	Up-regulated
lincRNA_191	0.06	1.32	0.69	0.09	-1.36	0.62	0.15	5.39	0.03
lincRNA_194	1.55	-3.04	0.00125	1.33	-1.06	0.79	1.59	-2.61	0.00293
lincRNA_196	1.37	-1.12	0.7	1.55	2.72	0.000574	1.75	1.49	0.12
lincRNA_200	19.47	-1.07	0.68	17.26	2.88	5.17e-12	7.41	1.32	0.18
lincRNA_203	0.19	1.07	0.9	0.37	4.49	0.04	0.17	-1.21	0.76
lincRNA_215	0.66	-2.22	0.05	0.61	-1.8	0.11	0.5	1.41	0.39
lincRNA_216	0.76	1.13	0.73	0.52	1.43	0.35	0.55	2.1	0.04
lincRNA_219	0.91	-4.42	0.0049	0.1	-1.46	0.61	0.1	-1.24	0.73	Up-regulated
lincRNA_224	2.45	1.42	0.16	2.82	2.73	1.03e-06	1.47	1.18	0.56
lincRNA_231	0.25	1.07	0.89	0.28	7.95	0.04	0.29	-1.15	0.81
lincRNA_236	7.94	1.13	0.52	9.6	2.2	6.21e-05	8.61	1.5	0.00443
lincRNA_239	0.07	3.75	0.01	0.01	-1.48	0.59	0.02	1.1	0.87
lincRNA_245	0.13	1.68	0.17	0.09	-3.5	0.00922	0.09	1.81	0.18
lincRNA_257	0.04	1.33	0.6	0.06	-3.21	0.04	0.08	-1.47	0.43
lincRNA_263	0.15	-1.38	0.34	0.18	1.51	0.19	0.12	2.12	0.04
lincRNA_264	2.22	1.01	0.97	3.31	1.93	0.00181	1.8	2.46	0.00174	Down-regulated
lincRNA_289	0.5	3.86	0.02	0.49	-3.43	0.03	0.44	-1.45	0.35
lincRNA_294	0.19	1.08	0.87	0.1	2.55	0.22	0.11	6.54	0.04
lincRNA_300	0.95	1.18	0.66	1.53	-1.35	0.29	1.04	-2.08	0.02
lincRNA_315	6.45	-1.6	0.08	6.6	-1.06	0.79	7.23	-2.09	0.00762
lincRNA_322	0.27	2.42	0.02	0.24	-2.16	0.04	0.26	-2.07	0.06
lincRNA_325	0.63	-1.42	0.14	0.63	-1.01	0.96	0.59	-2.2	0.00387
lincRNA_332	0.37	1.11	0.75	0.64	-2.78	0.00307	0.55	-2.08	0.04
lincRNA_333	3.14	1.22	0.46	3.72	-2.14	0.000128	3.13	-1.12	0.61	Up-regulated
lincRNA_363	1.78	-1.03	0.92	1.63	2.96	0.000233	1.34	5.31	1.29e-05
lincRNA_368	2.29	-1.64	0.1	1.28	3.29	0.00018	0.41	2.13	0.09
lincRNA_380	20.01	-1.39	0.08	22.24	-1.31	0.13	22.68	-2.01	9.94e-07
lincRNA_394	4.07	-1.82	0.05	6.59	-2.03	0.00287	4.83	-2.39	0.000591
lincRNA_395	3.24	-1.22	0.51	1.47	2.17	0.02	0.75	1.84	0.13
lincRNA_397	0.4	1.36	0.36	0.37	1.99	0.09	0.38	2.49	0.02	Down-regulated
lincRNA_402	2.1	3.45	0.000409	1.77	-1.95	0.04	1.73	1.64	0.14
lincRNA_411	0.07	-1.1	0.89	0.33	2.85	0.11	0.26	-3.73	0.03
lincRNA_413	2.51	-1.31	0.3	1.53	1.12	0.63	1.47	2.53	0.00511
lincRNA_436	1.41	-1.03	0.93	1.08	2.72	0.00715	1	1.62	0.15	Up-regulated
lincRNA_439	1.07	-1.64	0.15	1.15	2.73	0.01	0.74	1.35	0.38
lincRNA_451	0.34	1.99	0.15	0.47	2.98	0.02	0.32	2.45	0.11	Up-regulated
lincRNA_467	1.61	1.34	0.41	2.37	-2.19	0.04	1.61	1.09	0.8	Up-regulated
lincRNA_468	0.23	-2.07	0.25	0.33	-3.03	0.09	0.35	-4.92	0.01	Up-regulated
lincRNA_469	4.31	-1.31	0.17	5.94	-1.55	0.00691	6.56	-2.2	4.51e-06
lincRNA_473	0.37	-8.19	0.02	0.12	-1.65	0.49	0.12	-2.8	0.21
lincRNA_482	2.5	2.36	0.02	2.15	-2.14	0.01	2.43	-1.15	0.62
lincRNA_493	3.02	-3.31	1.75e-06	0.46	1.43	0.3	0.51	-1.11	0.75
lincRNA_508	1.86	-2.54	0.04	0.14	-1.07	0.9	0.12	2.05	0.31
lincRNA_510	1.64	1.07	0.79	1.27	1.31	0.28	1.02	2.48	0.00676
lincRNA_515	0.05	5.59	0.03	0.03	-2.27	0.27	0.06	-1.72	0.36
lincRNA_520	1.75	1.34	0.18	1.19	1.36	0.18	1.07	2.29	0.00555
lincRNA_535	2.56	-1.31	0.28	2.8	1.11	0.67	1.35	2.33	0.02
lincRNA_548	0.18	-1.08	0.84	0.11	-4.22	0.00741	0.22	2.03	0.06
lincRNA_549	0.35	1.59	0.39	0.36	8.7	0.03	0.17	1.14	0.87
lincRNA_554	0.02	1.07	0.94	0.11	7.49	0.04	0.04	-11.94	0.16
lincRNA_562	11.27	-2.74	5.7e-05	1.3	1.44	0.23	0.84	2.19	0.03
lincRNA_568	0.97	1.64	0.11	0.62	2	0.04	0.42	1.15	0.67	Down-regulated
lincRNA_570	0.58	1.07	0.9	0.32	1.62	0.39	0.46	3.57	0.04
lincRNA_572	0.61	1.01	0.99	0.6	1.25	0.6	0.59	-2.5	0.05
lincRNA_576	2.47	-2.07	0.05	0.9	3.49	0.03	0.48	-1.23	0.77	Up-regulated
lincRNA_594	0.03	3.29	0.06	0.05	-6.9	0.00355	0.03	1.03	0.95
lincRNA_602	14.76	-1.56	0.05	19.15	-1.65	0.01	18.6	-2.12	0.000118	Up-regulated
lincRNA_604	9.68	-1.99	0.000576	12.49	-1.88	0.000467	10.48	-2.18	0.000211
lincRNA_625	0.04	1.81	0.38	0.08	3.79	0.03	0.03	1.17	0.81
lincRNA_629	0.05	29.56	0.04	0.02	-14.02	0.13	0.02	3.06	0.28
lincRNA_635	1.3	-7.95	3.3e-08	0.3	-1.48	0.29	0.3	-2.14	0.13
lincRNA_656	3.09	2.84	0.00938	3.67	5.45	1.47e-05	2.55	2.34	0.02
lincRNA_668	8.11	1.11	0.6	6.2	1.23	0.22	6.01	2.06	0.00032
lincRNA_669	33.47	-1.67	0.02	44.81	-1.47	0.02	42.86	-2.54	6.24e-07
lincRNA_672	0.08	1.18	0.74	0.07	6.79	0.00513	0.08	1.14	0.81
lincRNA_675	0.61	1.23	0.63	2.02	-1.72	0.09	1.8	-3.03	0.00135
lincRNA_685	0.19	2.68	0.04	0.13	1.15	0.77	0.16	1.1	0.84	Down-regulated
lincRNA_686	0.21	2.45	0.02	0.15	-1.5	0.35	0.23	-2.14	0.12
lincRNA_693	3.37	-1.12	0.74	6.09	7.2	3.68e-07	2.18	1.68	0.18
lincRNA_694	0.02	-1.32	0.74	0.02	-1.71	0.54	0.07	7.36	0.05
lincRNA_708	0.19	1.07	0.84	0.15	3.23	0.00675	0.06	1.46	0.46
lincRNA_733	5.34	-2.11	0.0067	2.08	1.6	0.13	1.18	-1.14	0.7
lincRNA_735	1.83	3.34	0.02	0.5	-1.38	0.43	0.49	-1.71	0.21
lincRNA_738	0.47	1.06	0.87	0.26	1.17	0.69	0.4	3.34	0.00137
lincRNA_743	9.02	-1.23	0.37	9.58	-1.14	0.5	8.6	-2.42	3.48e-06
lincRNA_747	0.1	1.83	0.24	0.13	3.31	0.01	0.09	2.03	0.24
lincRNA_748	0.26	1.88	0.16	0.11	-1.2	0.71	3.67	-17.41	1.23e-05
lincRNA_761	0.18	1.95	0.23	0.15	-37.01	0.04	0.27	1.71	0.25	Up-regulated
lincRNA_765	1.65	1.09	0.74	0.92	1.24	0.47	1.22	3.8	0.000178
lincRNA_770	0.88	-1.53	0.21	1.64	-3.5	2.43e-05	1.07	-1.49	0.18
lincRNA_784	1.05	1.05	0.84	1.31	3.15	4.78e-06	0.54	1.12	0.72
lincRNA_787	1.74	1.07	0.78	1.31	2.01	0.03	0.69	1.15	0.67
lincRNA_788	0.23	1.46	0.53	0.34	-3.16	0.02	0.2	2.48	0.18
lincRNA_792	0.69	1.75	0.22	0.75	2.52	0.05	0.96	1.32	0.42
lincRNA_800	19.47	-3.7	0.000922	23.24	-1.92	0.06	47.62	-2.41	0.000535	Up-regulated
lincRNA_801	1.59	-1.09	0.77	1.43	2.65	0.00603	0.49	-1.12	0.81
lincRNA_815	5.08	-1.3	0.2	5.64	1.06	0.79	5.22	-2.46	0.000497
lincRNA_832	0.76	-3.3	0.00131	0.24	1	1	0.14	-1.19	0.75	Up-regulated
lincRNA_853	0.3	1.06	0.89	0.33	1.06	0.86	0.4	-3.68	0.000968	Down-regulated
lincRNA_862	0.55	-117.39	0.00436	0	NaN	NaN	0	NaN	NaN
lincRNA_872	0.04	1.98	0.26	0.03	-4.22	0.01	0.05	1.09	0.87
lincRNA_874	1.71	3.38	0.00721	0.72	4.85	0.00123	0.52	1.7	0.09
lincRNA_877	0.41	2.74	0.02	1.65	5.22	2.68e-08	0.43	1.37	0.39	Up-regulated
lincRNA_895	1.04	1.02	0.96	0.83	4.01	0.00256	0.55	-1.69	0.17
lincRNA_901	0.62	1.37	0.61	1.01	-3.24	0.1	2.1	-3.67	0.03	Down-regulated
lincRNA_910	1.74	1.06	0.85	1.12	1.14	0.67	1.21	3.02	0.00353
lincRNA_913	1.11	1.31	0.15	0.6	-1.06	0.76	0.88	2.14	0.00166
lincRNA_918	2.2	-1.22	0.36	1.86	2.86	4.05e-07	0.85	1.51	0.15
lincRNA_932	0.86	1.45	0.12	0.91	2.05	0.00441	0.47	1.21	0.56
lincRNA_938	6.72	-5.15	1.62e-05	17.87	-3.21	2.11e-05	10.9	-1.59	0.09
lincRNA_939	0.19	1.67	0.3	0.23	3.77	0.01	0.09	2.65	0.17
lincRNA_946	0.03	3.91	0.46	0.23	-6.45	0.05	0.14	-3.31	0.23
lincRNA_954	2.06	-1.05	0.81	1.64	1.45	0.07	1.33	3.39	5.41e-05
lincRNA_955	0.29	3.25	0.00435	0.05	-1.43	0.61	0.06	-1.38	0.61
lincRNA_956	0.11	3.92	0.04	0.06	-3.07	0.16	0.02	1.52	0.6
lincRNA_967	0.8	-1.13	0.72	1.29	4.84	0.000102	0.69	1.82	0.11
lincRNA_970	0.6	-1.55	0.26	0.5	3.9	0.000582	0.36	1.08	0.83
lincRNA_990	0.26	1.97	0.29	0.3	5.39	0.02	0.16	1.61	0.52
lincRNA_997	2.19	1.09	0.75	2.63	2.32	0.000162	1.7	1.29	0.38
lincRNA_1004	0.18	-1.06	0.83	0.14	-2.87	0.00367	0.19	2.01	0.03
lincRNA_1006	3.98	-1.16	0.41	2.25	2.14	0.00575	1.28	-1.13	0.68
lincRNA_1012	0.12	1.65	0.14	0.11	-2.09	0.05	0.16	-2.6	0.02
lincRNA_1050	0.09	1.63	0.31	0.06	6.44	0.01	0.05	1.2	0.71
lincRNA_1051	1.2	-1.13	0.61	0.95	2.04	0.02	0.53	1.27	0.55
lincRNA_1057	1.29	2.2	0.04	0.48	1.15	0.69	0.24	1.28	0.55
lincRNA_1063	0.2	-6.35	0.05	0.04	-2.08	0.5	0.02	-1.04	0.98
lincRNA_1064	9.17	2.49	0.000174	2.19	-1.2	0.54	3.28	1.24	0.42
lincRNA_1068	1.96	2.03	0.00115	2.03	1.69	0.00253	1.07	-1.14	0.54
lincRNA_1072	2.85	1.06	0.78	1.8	-1.16	0.55	2.35	2.42	0.00409
lincRNA_1092	0.88	1.27	0.41	0.65	-1.28	0.47	0.71	2.28	0.02
lincRNA_1093	0.16	1.39	0.65	0.36	1.09	0.89	1.02	2.58	0.04
lincRNA_1108	0.02	1.57	0.5	0.01	-3.23	0.17	0.03	8.63	0.02
lincRNA_1124	0.49	2.18	0.00458	0.43	-1.5	0.09	0.37	1.31	0.34
lincRNA_1134	1.17	1.07	0.78	0.62	-1.06	0.84	0.81	2.22	0.00541
lincRNA_1136	0.82	-5.04	0.02	0.56	-2.55	0.1	1.18	1.36	0.7	Up-regulated
lincRNA_1139	0.62	1.47	0.19	0.45	1.26	0.47	0.81	2.83	0.000986
lincRNA_1140	0.8	1.24	0.42	0.75	3.05	5.68e-05	0.43	1.38	0.22
lincRNA_1141	0.77	3.13	0.02	0.72	-1.15	0.71	1.17	1.25	0.58	Down-regulated
lincRNA_1142	1.16	-1.15	0.69	0.91	2.52	0.03	0.59	2.09	0.15	Down-regulated
lincRNA_1143	0.78	-1.14	0.77	0.47	5.03	0.03	0.2	-4.07	0.14
lincRNA_1145	1.47	1.98	0.09	2.1	1.29	0.43	3.06	2.62	0.00882
lincRNA_1148	1.34	-1.56	0.18	1.21	2.29	0.01	0.63	1.06	0.88
lincRNA_1169	0.03	1.44	0.59	0.05	-5.44	0.02	0.03	-1.19	0.76
lincRNA_1177	3.46	-1.05	0.79	3.23	2.3	2.73e-05	1.84	-1.06	0.81
lincRNA_1187	0.43	2.14	0.02	0.57	6.65	4.81e-06	0.09	1.59	0.35
lincRNA_1188	0.74	1.42	0.32	1.59	1.2	0.38	0.79	3.53	0.00219
lincRNA_1192	1.35	-2.56	0.00894	0.23	1.23	0.69	0.28	2.92	0.07	Up-regulated
lincRNA_1208	0.67	1.06	0.84	0.67	2.76	0.00088	0.26	1.2	0.63
lincRNA_1210	3.5	-1.48	0.04	2.24	2.05	0.00155	1.08	1.1	0.71
lincRNA_1215	0.89	-1.6	0.16	0.33	2.52	0.05	0.62	-1.39	0.4
lincRNA_1221	4.52	-2.05	0.00412	2.04	1.7	0.03	1.82	1.2	0.52
lincRNA_1225	3.83	-3.44	0.000571	0.15	1.15	0.73	0.26	-1.17	0.63
lincRNA_1233	0.84	1.25	0.47	0.98	2.47	0.00425	0.78	1.41	0.33
lincRNA_1234	17.48	-1.71	0.00471	18.48	-1.26	0.18	18.48	-2.15	3.02e-05
lincRNA_1240	1.49	1.46	0.22	0.94	-1.55	0.21	0.89	2.44	0.02
lincRNA_1253	1.37	-1.17	0.63	0.79	2.92	0.01	0.42	1.15	0.75	Up-regulated
lincRNA_1254	0.64	1.38	0.52	0.96	2.09	0.16	0.94	4.78	0.00961
lincRNA_1256	0.23	-1.05	0.9	0.18	2.7	0.04	0.08	-1.27	0.65
lincRNA_1266	0.07	1.07	0.9	0.21	10.42	0.00166	0.07	-1.17	0.77
lincRNA_1270	0.22	-1.09	0.84	0.18	-1.45	0.33	0.17	2.19	0.03
lincRNA_1271	1.66	1.3	0.32	1.78	2.41	0.00468	1.25	1.89	0.05
lincRNA_1279	7	-1.44	0.08	9.53	-1.51	0.02	9.73	-2.49	1.5e-05
lincRNA_1284	3.62	-104.84	0	0.00268	3.05	0.54	0.00803	-1.48	0.64
lincRNA_1291	2.76	-1.54	0.05	3.18	-1.4	0.14	3.05	-2.23	0.000579
lincRNA_1302	2.56	2.3	0.02	1.45	-1.15	0.69	1.47	-1.06	0.89
lincRNA_1304	0.02	-1.18	0.78	0.04	3.62	0.02	0.02	-1.42	0.51
lincRNA_1305	0.29	-1.24	0.57	0.24	1.35	0.41	0.22	2.99	0.02
lincRNA_1307	0.28	1.03	0.93	0.57	2.84	0.0032	0.32	1.44	0.32
lincRNA_1318	0.59	2.45	0.03	0.31	-1.11	0.79	0.4	-1.18	0.63
lincRNA_1319	0.92	1.25	0.46	0.89	2.33	0.03	0.47	1.18	0.65
lincRNA_1320	0.84	-2.82	0.04	0.36	1.76	0.34	0.29	-1.07	0.92	Up-regulated
lincRNA_1335	1.12	1.5	0.31	0.86	-4.76	0.00383	1.21	-1.02	0.96
lincRNA_1343	0.92	-1.58	0.21	0.71	-1.23	0.59	0.7	-2.67	0.02
lincRNA_1348	3.01	-1.31	0.45	2.58	1.65	0.18	2.73	-2.82	0.00465
lincRNA_1359	0.02	2.56	0.17	0.03	-45.57	0.03	0.00439	1.66	0.64
lincRNA_1373	0.46	-1.59	0.34	0.61	-3.41	0.000107	0.66	-2.01	0.06
lincRNA_1385	0.57	6.47	0.000184	0.85	12.43	3.29e-06	0.28	3.44	0.03
lincRNA_1386	0.47	1.12	0.75	0.59	2.68	0.02	0.44	2.06	0.09	Down-regulated
lincRNA_1387	4.41	-2.63	0.00144	0.5	-1.44	0.2	0.7	1.42	0.2
lincRNA_1388	0.11	2.68	0.06	0.09	-1.3	0.58	0.12	4.45	0.02
lincRNA_1390	0.45	1.11	0.74	0.31	2.52	0.02	0.31	1.2	0.58
lincRNA_1396	0.05	1.07	0.88	0.06	1.57	0.46	0.17	2.91	0.03
lincRNA_1398	0.33	8.24	0.04	0.12	-2.21	0.38	0.48	1.99	0.21
lincRNA_1400	0.25	1.39	0.34	0.34	-4.68	0.000291	0.23	1.59	0.24
lincRNA_1401	2.09	1.05	0.81	2	2.07	2.27e-05	1.06	2.11	0.000175
lincRNA_1406	0.99	-1.09	0.76	0.72	-1.08	0.79	0.88	2.48	0.01	Up-regulated
lincRNA_1411	1.85	1.15	0.67	1.19	3.12	0.01	0.73	2.6	0.08	Up-regulated
lincRNA_1418	1.74	-2.87	0.00556	1.92	-2.19	0.03	1.78	1.99	0.06
lincRNA_1424	54.41	-1.99	0.02	2.98	2.28	8.71e-05	3.13	1.55	0.01
lincRNA_1427	2.12	1.02	0.96	2.65	1.51	0.2	1.73	3.09	0.02
lincRNA_1432	0.01	2.88	0.18	0.02	-4.74	0.04	0.02	1.58	0.46
lincRNA_1433	0.21	2.46	0.05	0.08	-1.2	0.73	0.03	-1.36	0.71
lincRNA_1442	15.52	-1.22	0.31	21.18	-1.64	0.01	22.55	-2.06	0.00156	Up-regulated
lincRNA_1448	2.12	-1.13	0.66	1.02	-1.09	0.81	1.27	2.25	0.03	Up-regulated
lincRNA_1450	0.4	-1.19	0.74	0.13	1.09	0.91	0.27	-4.15	0.03
lincRNA_1460	0.35	1.13	0.68	0.3	2.03	0.02	0.12	-1.16	0.72
lincRNA_1461	0.22	-1.69	0.28	0.1	-1.33	0.57	0.11	4.58	0.04
lincRNA_1462	0.25	-1.47	0.25	0.42	1.8	0.03	0.23	-2.01	0.05
lincRNA_1481	0.89	-1.25	0.39	0.99	-1.11	0.65	1.12	-2.06	0.00626
lincRNA_1501	1	1.52	0.17	0.52	1.2	0.65	0.75	2.27	0.02
lincRNA_1513	2.58	1.14	0.59	1.6	1.23	0.43	1.6	2.38	0.00378
lincRNA_1518	0.12	-1.65	0.31	0.23	2.88	0.01	0.12	-2.18	0.15
lincRNA_1532	0.28	3.66	0.0019	0.22	-2.46	0.03	0.31	-1.8	0.1
lincRNA_1533	0.58	-1.19	0.64	0.77	2.88	0.01	0.43	1.18	0.71
lincRNA_1536	0.2	3.25	0.02	0.2	2.51	0.04	0.07	1.18	0.76
lincRNA_1546	1.28	2.82	0.01	0.83	-2.68	0.03	0.91	-1.05	0.89
lincRNA_1558	0.49	-1.17	0.73	0.68	17.18	0.0019	0.56	2.76	0.04	Up-regulated
lincRNA_1566	10.56	-1.63	0.03	13.01	-1.93	0.00137	12.54	-2.23	0.00108
lincRNA_1575	63	-1.09	0.73	94.9	10.03	0	23.1	2.25	1.48e-06
lincRNA_1580	0.41	2.89	0.12	0.34	12.82	0.01	0.33	-2.47	0.21	Up-regulated
lincRNA_1588	0.13	1.5	0.59	0.45	-2.39	0.03	0.15	1.57	0.46
lincRNA_1591	1.78	-3.86	9.57e-05	0.53	1.85	0.14	0.26	1.02	0.97
lincRNA_1594	0.83	-1.34	0.38	0.67	-2.59	0.0097	0.48	-1.17	0.67
lincRNA_1597	0.32	1.33	0.5	0.3	-5.03	0.000158	0.31	1.18	0.64
lincRNA_1599	0.2	-130.47	0.00343	0.1	2.43	0.11	0.14	5.22	0.01
lincRNA_1615	0.31	2.46	0.02	0.07	-1.29	0.58	0.09	2.43	0.07
lincRNA_1626	2.37	-1.26	0.36	1.16	2.99	0.000967	0.4	1.34	0.46
lincRNA_1630	2.25	-1.09	0.79	2	1.1	0.75	2.32	2.02	0.03
lincRNA_1640	1.73	1.34	0.42	1.19	3.58	0.04	0.79	5.79	0.02
lincRNA_1652	2.58	4.67	0.00875	1.08	5.77	0.01	0.42	-1.01	0.99
lincRNA_1662	1.26	-2.91	0.03	0.57	3.54	0.06	0.18	1.24	0.78
lincRNA_1663	3.98	-2.09	0.000649	1.2	1.64	0.07	0.75	1.23	0.47
lincRNA_1683	2.06	-1.1	0.71	1.49	-1.08	0.76	1.84	2.49	0.00165
lincRNA_1684	1.64	1.18	0.62	1.3	1.4	0.29	1.11	2.13	0.04
lincRNA_1685	1.89	-1.1	0.69	1.38	1.66	0.07	1.37	2.58	0.00635	Up-regulated
lincRNA_1691	0.72	-1.85	0.25	0.39	1.46	0.43	0.59	5.5	0.00118
lincRNA_1696	0.16	-7.03	0.04	0.06	-3.82	0.19	0.12	-20.25	0.08
lincRNA_1719	7.25	-1.34	0.14	7.6	-1.37	0.13	7.11	-2.09	0.00101
lincRNA_1733	6.21	-1.14	0.59	6.5	2.16	0.000419	5.14	1.63	0.03
lincRNA_1740	2.14	-1.1	0.7	2.01	2.06	0.00236	0.77	-1	0.99
lincRNA_1744	0.48	-1.12	0.79	0.92	-2.18	0.04	0.75	1.75	0.19
lincRNA_1745	0.13	-3.69	0.05	0.11	2.54	0.13	0.11	3.22	0.09
lincRNA_1746	5.79	1.07	0.74	6.14	1.18	0.45	4.64	-2.24	0.00413
lincRNA_1748	2.81	-1.43	0.24	2.66	1.7	0.1	2.16	2.42	0.02
lincRNA_1751	0.28	-1.22	0.58	0.26	2.61	0.04	0.18	2.75	0.07	Up-regulated
lincRNA_1769	2.44	1.08	0.81	1.95	-1.45	0.27	3.17	2.23	0.00693
lincRNA_1773	3.65	-1.49	0.11	6.22	-2.19	0.000247	3.95	-1.8	0.03
lincRNA_1776	0.18	2.93	0.05	0.09	-1.32	0.6	0.1	-4.13	0.07
lincRNA_1777	1.91	1.44	0.33	4.28	-2.13	0.01	3.17	1.55	0.24	Up-regulated
lincRNA_1778	3.92	1.21	0.48	3.92	-2.43	8.76e-05	5.16	-1.27	0.42
lincRNA_1802	0.09	-1.11	0.78	0.05	1.04	0.92	0.05	2.38	0.05
lincRNA_1807	7.59	-1.52	0.04	13.84	-1.62	0.02	12.63	-2.33	1.12e-06	Up-regulated
lincRNA_1812	4.46	1.47	0.13	3.68	1.02	0.96	4.8	2.71	0.00127
lincRNA_1824	0.69	-1.26	0.62	1	-4.48	0.00521	1.08	-1.29	0.44
lincRNA_1826	1.34	1.28	0.42	1.3	-3.34	3.41e-07	0.93	1.34	0.26
lincRNA_1835	1.53	-1.4	0.41	2.96	-3.23	0.000437	2.6	-3.47	0.00539	Up-regulated
lincRNA_1838	3.47	1.22	0.45	2.86	1.79	0.02	1.96	2.53	0.00235
lincRNA_1846	6.05	-1.35	0.09	6.87	-1.04	0.85	6.83	-2.03	6.1e-05
lincRNA_1852	0.83	-2.2	0.00397	0.69	1.29	0.33	0.55	-1.07	0.82
lincRNA_1870	1.09	-1.91	0.16	1.02	3.31	0.01	0.6	1.14	0.81	Up-regulated
lincRNA_1876	6.57	-1.27	0.22	6.33	-1.09	0.65	5.77	-2.05	0.00154	Up-regulated
lincRNA_1882	1.96	-1.16	0.62	2.06	2.09	0.01	0.84	1.15	0.7
lincRNA_1884	0.12	2.7	0.37	0.04	3.05	0.54	0.54	-9.83	0.04	Down-regulated
lincRNA_1886	0.42	-1.39	0.31	0.36	1.53	0.17	0.22	3.68	0.00649
lincRNA_1887	0.07	1.57	0.37	0.06	5.74	0.02	0.02	1.52	0.58
lincRNA_1899	3.86	-2.3	0.000717	1.03	1.11	0.7	1.05	-1.23	0.44	Down-regulated
lincRNA_1903	0.24	-2.08	0.03	0.16	1.59	0.21	0.13	1.28	0.58	Up-regulated
lincRNA_1917	5.76	-1.08	0.8	4.69	2.79	0.00155	2.7	1.01	0.98
lincRNA_1924	0.06	-1.5	0.41	0.07	-3.64	0.00405	0.08	1.62	0.23
lincRNA_1943	2.66	1.02	0.92	1.98	2.11	0.00271	0.84	1.28	0.5	Up-regulated
lincRNA_1945	1.98	-2.57	0.00233	0.83	1.58	0.21	0.5	-1.53	0.32	Down-regulated
lincRNA_1946	0.15	1.23	0.52	0.12	-2.71	0.01	0.14	1.02	0.95
lincRNA_1949	0.27	-1.18	0.63	0.38	-2.62	0.01	0.41	-1.25	0.54
lincRNA_1961	0.03	1.92	0.37	0.02	-8.2	0.03	0.03	2.26	0.19
lincRNA_1969	0.04	1.33	0.62	0.1	-3.36	0.01	0.1	-1.1	0.8
lincRNA_1979	1.67	-1.15	0.58	1.44	2.38	0.00102	0.43	1.16	0.67	Up-regulated
lincRNA_1983	0.5	-1.45	0.34	0.55	-1.51	0.25	0.65	-2.34	0.02
lincRNA_1986	0.63	1.47	0.46	0.18	-2.72	0.24	8.46	-35	1.45e-09
lincRNA_1989	0.1	6.17	0.00636	0.03	-2.27	0.27	0.05	2.65	0.19
lincRNA_1993	1.46	-2.1	0.04	0.16	1.28	0.64	0.09	1.52	0.6	Up-regulated
lincRNA_1995	0.57	1.06	0.84	0.32	1.03	0.92	0.44	2.33	0.02
lincRNA_2000	0.06	3.26	0.06	0.07	-5.11	0.02	0.05	2.94	0.11
lincRNA_2016	1.46	1.17	0.51	1.21	-2.13	0.00138	1.74	1.32	0.25
lincRNA_2030	0.39	1.24	0.4	0.62	-2.13	9.24e-05	0.66	-1.39	0.21
lincRNA_2034	0.04	1.28	0.67	0.04	-3.19	0.05	0.03	3.22	0.09
lincRNA_2046	1.25	-1.27	0.46	0.63	-1.08	0.84	1.02	2.15	0.04	Up-regulated
lincRNA_2050	17.36	-1.98	0.000838	19.53	-1.53	0.02	17.69	-2.01	0.000699
lincRNA_2051	3.43	1.09	0.65	5.07	2.12	3.28e-07	2.6	-1.17	0.28
lincRNA_2072	0.3	-1.34	0.53	0.48	6.95	0.0032	0.29	2.74	0.09
lincRNA_2105	0.1	2.09	0.05	0.08	-2.58	0.01	0.1	-1.13	0.72
lincRNA_2116	0.43	1.31	0.39	0.36	-1.31	0.38	0.57	2.4	0.00691
lincRNA_2118	2.35	1.23	0.5	1.35	1.18	0.61	1.35	2.48	0.01
lincRNA_2134	0.15	1.51	0.36	0.19	-3.36	0.00899	0.18	-1.31	0.52
lincRNA_2157	3.45	-1.02	0.91	2.05	1.05	0.83	2.49	2.71	0.000501
lincRNA_2158	0.42	1.22	0.74	0.39	-7.32	0.04	0.52	2.94	0.14
lincRNA_2159	5.56	-1.21	0.34	7.41	-1.84	0.000373	8.88	-2.95	4.57e-08
lincRNA_2167	0.27	4.26	0.03	0.23	1.63	0.39	0.14	2.09	0.33
lincRNA_2177	3.33	1.82	0.00733	4.52	-2.93	0.000697	4.39	-2.9	0.00348	Up-regulated
lincRNA_2183	1.74	7.57	0.00949	0.43	-8.41	0.06	0.5	1.11	0.9
lincRNA_2188	1.68	1.19	0.72	3.34	2.34	0.00114	1.9	-5.11	0.01
lincRNA_2201	722.78	-1.83	0.00331	1211.07	-2.39	3.99e-09	1134.35	-2.74	3.55e-09	Up-regulated
lincRNA_2204	1.01	2.22	0.05	1.01	1.3	0.49	1.3	-1.08	0.79
lincRNA_2205	1.72	-1.02	0.9	1.23	1.11	0.63	1.36	2.93	0.000113	Down-regulated
lincRNA_2207	0.17	1.55	0.36	0.21	3.62	0.02	0.12	-1.15	0.77
lincRNA_2214	1.15	3.8	0.02	0.57	-1.97	0.14	0.68	1.21	0.73
lincRNA_2223	0.37	-2.49	0.13	0.44	6.44	0.01	0.17	1.13	0.84
lincRNA_2225	12.67	-1.42	0.06	13.63	-1.31	0.18	11.54	-2.12	1.36e-05
lincRNA_2227	0.21	2.43	0.27	0.19	1.88	0.45	0.68	6.59	0.01
lincRNA_2275	4.24	-1.76	0.05	7.01	-2.12	0.03	3.21	-1.14	0.68
lincRNA_2289	0.33	-8.28	0.05	0.88	1.8	0.17	0.25	-2.01	0.33
lincRNA_2291	1.99	-1.68	0.09	3.04	-1.37	0.14	2.91	-2.57	3.08e-05
lincRNA_2293	22.14	-1.36	0.19	20.54	-1.25	0.28	19.48	-2.32	0.000335
lincRNA_2294	1.48	1.31	0.25	1.16	2.1	0.02	0.59	1.84	0.08
lincRNA_2295	8.27	-1.13	0.55	6.26	1.45	0.06	5.59	3.02	1.02e-08
lincRNA_2300	1.92	-1.99	0.00132	0.87	2.51	0.00149	0.41	1.23	0.52
lincRNA_2307	3.12	-2.29	2.05e-05	1.06	1.34	0.25	0.72	-1.15	0.62
lincRNA_2323	3.67	-1.78	0.00822	5.05	-1.56	0.02	3.87	-2.29	0.000578
lincRNA_2334	1.55	1.03	0.87	2.11	2.01	0.000388	0.77	1.59	0.14
lincRNA_2344	1.11	1.32	0.24	0.94	1.98	0.02	0.58	2.08	0.05
lincRNA_2358	1.23	-2.2	0.01	0.96	1.13	0.6	0.97	1.66	0.09
lincRNA_2367	0.02	1.98	0.4	0.04	-4.74	0.05	0.05	1.04	0.94	Up-regulated
lincRNA_2370	0.31	-6.05	0.01	0.15	-4.05	0.05	0.12	-2.62	0.25
lincRNA_2378	8.51	-1.09	0.65	10.27	2.59	2.11e-07	4.72	1.62	0.02
lincRNA_2379	2.04	1.11	0.6	1.54	1.71	0.03	1.64	2.47	0.000748	Up-regulated
lincRNA_2387	11.9	-1.39	0.08	17.09	-1.67	0.00138	13.84	-2.6	7.96e-07
lincRNA_2390	0.32	2.44	0.02	0.32	-2.2	0.05	0.28	2.02	0.08
lincRNA_2403	0.98	-1.07	0.8	1.88	1.61	0.04	1.77	-2.25	0.000257	Up-regulated
lincRNA_2404	4.67	1.56	0.05	10.94	3.85	6.92e-11	5.5	1.45	0.07
lincRNA_2409	0.37	1.55	0.36	0.5	2.75	0.04	0.47	2.43	0.06
lincRNA_2433	0.54	1.11	0.67	0.36	2.24	0.00985	0.24	1.68	0.14
lincRNA_2465	0.05	1.3	0.65	0.05	-1.06	0.91	0.07	-7.65	0.00508
lincRNA_2466	5.13	1.37	0.13	3.3	1.09	0.7	3.94	2.28	0.000796
lincRNA_2468	0.93	-1.05	0.92	1.66	2.96	0.03	0.67	1.41	0.52
lincRNA_2480	5.26	-2.6	3.29e-06	1.49	1.73	0.02	0.93	-1.02	0.96
lincRNA_2505	3.75	-1.64	0.02	3.87	-1.33	0.12	3.53	-2.16	7.74e-05
lincRNA_2508	0.43	-2.19	0.05	0.3	1.06	0.88	0.36	1.24	0.56	Down-regulated
lincRNA_2526	1.59	-1.05	0.85	2.08	3.35	3.75e-05	0.61	1.24	0.54
lincRNA_2528	0.2	-1.04	0.92	0.28	2.98	0.00578	0.05	-1.76	0.42
lincRNA_2529	0.29	-1.38	0.47	0.24	3.31	0.03	0.08	1.12	0.87	Down-regulated
lincRNA_2531	0.19	-1.14	0.66	0.22	2.04	0.02	0.16	2.61	0.00678
lincRNA_2557	1.08	-1.03	0.94	1.44	2.51	0.00831	0.89	2.36	0.07
lincRNA_2568	0.1	1.18	0.76	0.09	6.88	0.04	0.04	1.52	0.57
lincRNA_2570	0.09	-1.09	0.85	0.08	-3	0.03	0.1	-1.05	0.91
lincRNA_2572	6.83	-5.18	0.000443	3.09	2.98	0.00902	2.32	-2.3	0.07
lincRNA_2589	5.14	-1.66	0.01	6.57	-1.6	0.00393	6.59	-2.03	8.87e-06
lincRNA_2590	4.62	-1.12	0.69	9.93	5.34	2.77e-12	5.95	1.57	0.09
lincRNA_2591	0.39	-3.24	0.00759	0.06	1.28	0.65	0.08	1.21	0.69
lincRNA_2609	3.27	-2.67	0.000392	1.7	2.67	0.00135	0.52	1.37	0.4
lincRNA_2613	8.33	-1.76	0.00274	8.67	-1.37	0.08	7.77	-2.15	0.000509
lincRNA_2615	0.96	-1.39	0.27	0.63	1.15	0.66	0.53	2.54	0.02	Up-regulated
lincRNA_2622	0.59	-1.46	0.32	0.39	6.01	0.0053	0.27	1.02	0.97
lincRNA_2624	0.55	1.16	0.69	0.68	1.84	0.05	0.74	-2.78	0.01
lincRNA_2637	0.58	-1.41	0.37	0.71	-5.18	0.000144	0.56	1.3	0.52
lincRNA_2645	1.08	1.21	0.58	1.16	2.94	0.00111	0.41	1.23	0.62
lincRNA_2659	0.03	1.39	0.66	0.12	-5.19	0.02	0.05	1.81	0.39
lincRNA_2673	1.24	-1.22	0.69	0.67	1.23	0.7	1.4	3.02	0.04
lincRNA_2674	11.61	-1.52	0.03	16.86	-1.94	0.000731	14.7	-2.14	0.000317
lincRNA_2675	1.84	-2.84	0.00191	0.51	4.08	0.00688	0.22	7.18	0.05
lincRNA_2676	0.09	-1.33	0.48	0.07	-2.84	0.00682	0.08	1.32	0.41
lincRNA_2687	0.32	-1.42	0.46	0.11	-2.03	0.4	0.27	3.79	0.02
lincRNA_2692	0.26	1.29	0.38	0.17	1.48	0.2	0.14	2.73	0.00812
lincRNA_2706	5	-5.28	3.52e-06	9.11	-9.84	0	3.26	-1.48	0.4
lincRNA_2719	1.18	1.37	0.32	0.62	1.21	0.57	0.66	3.3	0.00158	Up-regulated
lincRNA_2723	0.38	1.11	0.88	0.34	-1.33	0.54	0.35	-4.77	0.04
lincRNA_2727	0.03	1.17	0.75	0.03	-3.95	0.02	0.04	1.12	0.79
lincRNA_2729	0.45	2.32	0.04	0.57	-2.04	0.06	0.22	-1.68	0.24
lincRNA_2730	14.33	-1.37	0.09	11.92	2.01	0.000697	4.37	1.46	0.18
lincRNA_2733	0.75	-1.51	0.42	0.39	1.17	0.78	0.77	3.79	0.02
lincRNA_2735	0.44	2.55	0.03	0.44	-2.47	0.05	0.56	1.56	0.2
lincRNA_2739	2.81	1.21	0.48	2.52	-1.09	0.72	3.59	2.03	0.01
lincRNA_2748	5.78	-1.63	0.02	5.69	-1.34	0.12	5.8	-2.21	0.0027
lincRNA_2755	0.4	6.6	0.02	0.29	-5.76	0.02	0.43	1.41	0.49
lincRNA_2760	6.69	-1.1	0.64	9.88	-1.78	0.00122	9.2	-2.32	6.49e-05
lincRNA_2782	1.29	-1.01	0.97	2.36	2.09	0.03	1.26	-1.04	0.93	Up-regulated
lincRNA_2812	1.45	1.18	0.59	1.6	3.81	0.000124	0.72	1.27	0.55	Down-regulated
lincRNA_2830	1.63	2.05	0.06	1.91	5.54	6.05e-05	1.23	1.16	0.7	Up-regulated
lincRNA_2841	10.22	-1.03	0.89	12.17	1.02	0.92	12.33	-2.4	3.97e-05
lincRNA_2842	0.17	1.15	0.74	0.13	3.32	0.01	0.05	2.48	0.14
lincRNA_2855	2.48	-1.22	0.48	3.41	-1.39	0.14	3.64	-2.46	0.00138
lincRNA_2862	1.24	-1.08	0.81	0.85	2.29	0.04	0.33	1.11	0.83	Up-regulated
lincRNA_2868	0.28	1.08	0.87	0.28	-5.32	0.00442	0.36	-1.83	0.17
lincRNA_2873	0.81	2.54	0.02	0.4	2.76	0.07	0.34	-1.43	0.49
lincRNA_2885	0.7	1.02	0.92	0.8	2.06	0.000313	0.43	-1	1
lincRNA_2888	0.21	-2.03	0.31	0.52	1.36	0.63	0.61	-52.53	0.02
lincRNA_2900	0.24	-2.97	0.04	0.16	-1.3	0.58	0.11	1.4	0.55
lincRNA_2912	3.22	-1.37	0.21	2.31	2.41	0.00821	1.07	1.4	0.36
lincRNA_2914	0.29	-2.66	0.000766	0.02	2.31	0.24	0.00772	-2.55	0.35
lincRNA_2926	2.5	-6.57	3.69e-10	0.21	3.77	0.01	0.24	1.42	0.4	Up-regulated
lincRNA_2927	0.18	-1.37	0.25	0.11	2.35	0.01	0.06	2.08	0.05
lincRNA_2939	0.38	-2.16	0.04	0.1	-1.93	0.28	0.09	-1.82	0.36
lincRNA_2953	0.86	1.04	0.91	1.7	-2.65	0.00202	1.22	1.2	0.64
lincRNA_2958	0.51	1.06	0.75	0.77	2.49	2.69e-06	0.47	1.38	0.16
lincRNA_2963	0.24	1.2	0.61	0.17	3.05	0.03	0.06	-1.21	0.76
lincRNA_2964	0.32	1.01	0.99	0.23	-1.2	0.72	0.57	3.41	0.01
lincRNA_2981	2.81	2.08	0.01	0.87	1.13	0.68	1.18	2.59	0.00111
lincRNA_2986	0.31	1.24	0.54	0.48	2.31	0.02	0.17	1.02	0.97
lincRNA_2994	0.02	1.71	0.44	0.05	-9.94	0.02	0.02	11.41	0.16
lincRNA_3002	0.26	1.92	0.22	0.21	3.31	0.03	0.13	4.98	0.03
lincRNA_3006	8.73	-1.3	0.22	6.27	2.03	0.000386	3.05	1.28	0.35
lincRNA_3014	0.09	-1.99	0.32	0.23	-73.63	0.01	0.17	1.5	0.44
lincRNA_3021	0.55	-3.54	0.02	0.1	1.57	0.53	0.09	1.52	0.59
lincRNA_3022	3.4	2.02	0.02	1.52	1.45	0.25	1.14	1.47	0.3
lincRNA_3029	0.68	-1.91	0.16	0.7	-1.48	0.28	1.69	-2.13	0.03
lincRNA_3043	0.75	-1.12	0.67	0.71	2.81	0.00207	0.32	1.95	0.11
lincRNA_3062	18.82	1.63	0.03	20.12	1.93	0.02	21.13	2.16	0.000757
lincRNA_3065	3.26	1.75	0.23	4.14	-3.24	0.00135	3.97	-1.9	0.13
lincRNA_3076	0.87	1.22	0.49	0.64	1.3	0.41	0.66	4.22	0.00025
lincRNA_3079	1.96	1.34	0.17	0.83	3.17	1.69e-05	0.58	2.15	0.00622
lincRNA_3104	0.3	1.86	0.23	0.21	-1.2	0.75	0.25	3.57	0.04
lincRNA_3105	39.4	-2.55	1.05e-06	52.87	-2.87	5.06e-10	51.42	-2.55	2.74e-06
lincRNA_3107	4.42	1.21	0.3	5.13	2.06	6.32e-05	2.88	1.01	0.98
lincRNA_3114	1.01	-1.17	0.67	1.85	-2.29	0.01	1.48	-1.81	0.12	Up-regulated
lincRNA_3126	10.44	1.71	0.04	7.06	2.4	0.00917	2.85	1.37	0.36
lincRNA_3145	1.11	2.84	0.03	0.67	1.63	0.35	0.25	-2.77	0.23
lincRNA_3149	3.98	-1.17	0.41	2.14	2.27	0.00207	1.52	1.31	0.33
lincRNA_3152	0.55	1.07	0.87	0.4	5.04	0.00875	0.14	-2	0.33
lincRNA_3154	0.27	1.5	0.09	0.26	2.91	0.000393	0.11	1.15	0.71	Up-regulated
lincRNA_3155	0.09	35.26	0.03	0.03	-4.7	0.12	0.07	1.06	0.92
lincRNA_3156	0.04	3.79	0.08	0.07	-7.97	0.01	0.04	1.07	0.9
lincRNA_3166	0.29	-1.18	0.67	0.16	1.38	0.46	0.17	2.58	0.03
lincRNA_3168	13.36	1.09	0.55	12.47	2.13	5.9e-07	5.79	1.61	0.03
lincRNA_3169	1.04	1.2	0.52	0.91	1.33	0.3	0.97	2.24	0.02
lincRNA_3175	0.08	-1.04	0.95	0.14	4.47	0.03	0.06	-5.59	0.07
lincRNA_3191	0.89	-1.06	0.85	0.66	2.22	0.01	0.39	1.27	0.51
lincRNA_3197	0.09	-1.39	0.61	0.11	7.49	0.03	0.05	-1.05	0.94
lincRNA_3198	5.19	2	0.00272	6.49	1.53	0.02	3.28	2.64	0.000369	Up-regulated
lincRNA_3200	0.65	-1.38	0.41	0.47	2.45	0.04	0.23	1.09	0.86	Down-regulated
lincRNA_3201	3.81	3.64	2.72e-08	2.66	1.48	0.1	1.26	4.08	1.21e-05
lincRNA_3205	0.59	1.15	0.6	1.06	3.13	3.22e-06	0.61	1.19	0.52
lincRNA_3209	0.2	1.27	0.72	0.38	-1.43	0.53	0.58	-4.16	0.02
lincRNA_3223	4.08	-1.26	0.37	4.86	-1.42	0.15	5.37	-2.84	0.000476	Up-regulated
lincRNA_3236	0.01	-1.14	0.85	0.02	-6.45	0.05	0.04	4.63	0.02
lincRNA_3243	0.47	1.49	0.43	0.43	1.77	0.37	0.65	3.14	0.04	Down-regulated
lincRNA_3255	0.76	1.19	0.51	0.75	2.77	0.00174	0.5	2.1	0.04
lincRNA_3257	2.92	-1.79	0.07	4.95	2.43	0.00162	2.28	-1.02	0.96
lincRNA_3273	0.6	-1.59	0.1	0.78	-1.86	0.00736	0.82	-2.57	0.000951
lincRNA_3275	0.12	1.08	0.85	0.09	-4.77	0.01	0.1	-1.24	0.59
lincRNA_3280	0.75	-10.61	0.00087	0.05	2.58	0.25	0.09	2.02	0.22
lincRNA_3284	0.51	-1.07	0.8	0.57	2.86	0.000103	0.26	1.58	0.15
lincRNA_3291	0.21	1.02	0.97	0.36	2.86	0.03	0.48	4.06	0.00397
lincRNA_3311	0.3	-1.19	0.65	0.21	-1.74	0.2	0.3	-2.85	0.04
lincRNA_3319	0.03	1.07	0.91	0.04	-8.13	0.04	0.04	2.37	0.23
lincRNA_3322	1.93	1.06	0.82	2.33	2.48	0.002	1.32	1.73	0.14
lincRNA_3331	3.05	-2.03	0.00211	2.76	-1.92	0.00149	2.32	-2.29	0.000418
lincRNA_3339	0.37	1.27	0.65	0.27	-3.69	0.05	0.69	-1.37	0.54
lincRNA_3341	0.05	-1.45	0.55	0.09	4.04	0.03	0.07	1.7	0.35
lincRNA_3345	0.07	-2.29	0.41	0.19	-4.74	0.05	0.04	1.66	0.64
lincRNA_3346	0.69	-1.53	0.26	0.78	2.04	0.03	0.42	1.75	0.17
lincRNA_3348	0.04	-1.61	0.66	0.19	-30.05	0.04	0.08	1.24	0.78
lincRNA_3361	0.86	1.11	0.72	0.91	2.43	0.00557	0.4	1.28	0.52
lincRNA_3367	0.88	-1.14	0.65	0.63	1.04	0.89	0.6	3.34	0.00193
lincRNA_3371	9.26	-1.45	0.14	10.39	-1.01	0.97	8.27	-2.87	3.45e-05	Up-regulated
lincRNA_3377	1.25	2.57	0.01	0.92	1.76	0.12	0.78	2.21	0.03	Up-regulated
lincRNA_3378	0.05	1.66	0.38	0.05	-11.71	0.01	0.04	-1.05	0.93
lincRNA_3381	0.52	-1.05	0.9	0.43	-5.6	0.00428	0.2	-1.13	0.87
lincRNA_3386	1.07	1.43	0.2	0.67	-1.09	0.8	0.7	2.29	0.02	Up-regulated
lincRNA_3390	0.57	-10.07	0.00333	0.09	1.04	0.96	0.09	-1.29	0.76	Down-regulated
lincRNA_3399	1.57	-1.36	0.38	1.86	1.42	0.24	1.72	-2.12	0.02
lincRNA_3403	0.53	-1.89	0.12	0.46	-2.75	0.02	0.47	-2.32	0.05
lincRNA_3416	2.48	-1.51	0.1	2.92	-1.07	0.74	3.39	-2.27	0.00551	Down-regulated
lincRNA_3417	2.3	-1.33	0.12	1.23	2.71	0.000335	0.59	1.02	0.95
lincRNA_3423	3.56	-2.09	0.00518	2.28	-1.54	0.03	2.15	-1.55	0.04
lincRNA_3427	2.06	-2.7	0.03	1.2	-2.15	0.08	0.93	-1.05	0.92
lincRNA_3428	1.55	2.41	0.01	1.05	1.16	0.73	1.11	2.47	0.08
lincRNA_3432	14.09	1.39	0.06	12.8	2.02	0.000411	6.22	1.82	0.0024
lincRNA_3433	0.89	2.09	0.06	0.65	2.71	0.02	0.27	1.86	0.22	Up-regulated
lincRNA_3437	0.08	-1.14	0.77	0.09	3.79	0.03	0.04	1.61	0.47
lincRNA_3441	2	-2.2	0.04	0.85	1.19	0.67	0.71	1.38	0.44
lincRNA_3442	7.19	-1.09	0.66	3.88	2.02	0.00079	2.05	1.15	0.64
lincRNA_3443	6.9	-1.73	0.02	3.19	2.65	0.00158	0.81	1.04	0.92
lincRNA_3445	2.29	-2.51	0.03	0.59	1.27	0.58	0.31	-1.05	0.94
lincRNA_3447	1.74	-1.97	0.06	1.02	1.32	0.39	0.96	3.34	0.00673
lincRNA_3449	7.16	1.43	0.29	9.89	3.16	3.64e-08	3.15	2.4	0.01	Up-regulated
lincRNA_3459	0.42	-1.6	0.23	0.5	-1.41	0.26	0.35	-2.83	0.01
lincRNA_3465	1.23	-1.52	0.28	1.23	-1.23	0.51	0.96	-3.63	0.00148
lincRNA_3469	3.4	1.2	0.47	2.15	1.05	0.88	2.79	2.1	0.00798	Down-regulated
lincRNA_3472	0.11	5.63	0.03	0.04	-2.64	0.33	0.08	-6.35	0.06
lincRNA_3474	0.08	-1.48	0.49	0.03	1.72	0.52	0.08	-6.92	0.02
lincRNA_3476	1.33	-2.43	0.00519	2.13	-5.7	5.24e-08	0.73	-1.16	0.71	Up-regulated
* Red colored lincRNAs are statistically significant
** lincRNAs presented in Bold/Italic are differentially expressed lincRNAs in respnse to DENV infection
