# Supplementary material for: Global Transcriptome Analysis of Aedes aegypti Mosquitoes in Response to Zika Virus Infection
Source: mSphere. 2017 Nov 22;2(6):e00456-17. doi: 10.1128/mSphere.00456-17 (PMC5700376; doi:10.1128/mSphere.00456-17)
Supplement: TABLE S8 [file sph006172406st9.xlsx]

## Sheet: Sheet1
Primer	Sequence (5’-3’)	Reference
AAEL018696_F	GTACGAGGTGATGGCCGAAT	This study
AAEL018696_R	AAGTTCTCCTGCTCGAAGGC	This study
AAEL001693_F	TCGATCGCAAATGGGTCCTC	This study
AAEL001693_R	CCTTCTTCGAGATTGGCGGA	This study
AAEL005336_F	GCTAGCAACAATGCCTGTGG	This study
AAEL005336_R	ATCGGAACGTACGATGACGG	This study
AAEL010153_F	AGAAGAGCAACCAGGTGTCG	This study
AAEL010153_R	AACGAGATCAACAGTGGCGT	This study
AAEL003688_F	AGCTGTGAATCATCACGCCA	This study
AAEL003688_R	TTGCAACGTTGTTACCGCTG	This study
AAEL005501_F	GCTGGAACAACAGACGCTTG	This study
AAEL005501_R	CACGAAACTTCATGGCGTCG	This study
AAEL017329_F	CACTCAGCTTGAACGCATCG	This study
AAEL017329_R	GGCAGGGATCATTCCCGTAG	This study
AAEL005850_F	CCTCCGAGTAGTCCTGTCCA	This study
AAEL005850_R	TGGCCCATATTGTTGGACCC	This study
AAEL007416_F	CATGCCGACTCGCATTGTTT	This study
AAEL007416_R	GCTCCTCGCCATCGTATTCA	This study
AAEL010086_F	CACCAGAAGTGTGTTGCACG	This study
AAEL010086_R	TAGCCGCAGCCAGAATTGAA	This study
AAEL010228_F	GGTGGTACCAGTGAGGAACC	This study
AAEL010228_R	CTTCGACGTCGTCTGGCTTA	This study
AAEL010644_F	AGACATGTGGGATTGGGCTG	This study
AAEL010644_R	GACAGCACTCGTCGGTTGTA	This study
AAEL011811_F	CTCGCCTTCGAGGAGACATC	This study
AAEL011811_R	GCCGTGTTAAGCACATAGCG	This study
AAEL012339_F	TGGAACTGTTCGACGTAGCC	This study
AAEL012339_R	TTTTCACAAGCTTCGGCGTG	This study
AAEL013338_F	GACTGGTGGGATGACCACTG	This study
AAEL013338_R	ACGATTGTAGATCGGACGCC	This study
AAEL013577_F	AATTCTCCGCCGTTTGGGAT	This study
AAEL013577_R	CAGCAACCGTGTTTAACGCA	This study
AAEL013602_F	GCAACGAAAAGCGAAAGGGT	This study
AAEL013602_R	ACGATTGTAGATCGGACGCC	This study
AAEL003797_F	GTTCCGGTTGTGCCAACTTC	This study
AAEL003797_R	AGAGGGCGGATTCTTTCGAC	This study
S7 F	ACCGCCGTCTACGATGCCA	43
S7 R	ATGGTGGTCTGCTGGTTCTT	43
